# Supplementary material for: 2-[5-(Benzo[d]thia­zol-2-yl)thio­phen-2-yl]benzo[d]thia­zole
Source: Acta Crystallogr Sect E Struct Rep Online. 2010 Feb 6;66(Pt 3):o531. doi: 10.1107/S1600536810004009 (PMC2983588; doi:10.1107/S1600536810004009)
Supplement: Supplementary file 1 [file e-66-0o531-sup1.cif]

##############################################################################
###                                                                        ###
###        Electronic paper (Acta Crystallographica Section E)             ###
###                                                                        ###
##############################################################################
#                                                                            #
# This CIF contains the data in a paper accepted for publication in Acta     #
# Crystallographica Section E. It conforms to the requirements of Notes      #
# for Authors for Section E, and has been peer reviewed under the auspices   #
# of the IUCr Commission on Journals.                                        #
#                                                                            #
# Full details of the Crystallographic Information File format               #
# are given in the paper "The Crystallographic Information File (CIF):       #
# a New Standard Archive File for Crystallography" by S. R. Hall, F. H.      #
# Allen and I. D. Brown [Acta Cryst. (1991), A47, 655-685].                  #
#                                                                            #
# The current version of the core CIF dictionary is obtainable from          #
# ftp://ftp.iucr.org/pub/cif_core.dic. The current version number is 2.4.    #
#                                                                            #
# Software is freely available for graphical display of the structure(s) in  #
# this CIF.  For information consult the CIF home page http://www.iucr.org/  #
# cif/home.html                                                              #
#                                                                            #
# This file may be used for bona fide research purposes within the           #
# scientific community so long as proper attribution is given to the journal # 
# article from which it was obtained.                                        #
#                                                                            #
##############################################################################
                                             
data_I
_audit_creation_method     'form98_non/compatible with shelxl97-2'
_audit_block_code     C18H10N2S3_no136_gerber
_chemical_name_systematic
;
2-[5-(Benzo[<i>d</i>]thiazol-2-yl)thiophen-2-yl]benzo[<i>d</i>]thiazole
;
_chemical_name_common     ?
_chemical_formula_moiety     'C18 H10 N2 S3'
_chemical_formula_sum     'C18 H10 N2 S3'
_chemical_formula_iupac     'C18 H10 N2 S3'
_chemical_formula_weight     350.483
_chemical_melting_point     ?
_symmetry_cell_setting     monoclinic
_symmetry_space_group_name_H-M     'P 21/c'
loop_
    _symmetry_equiv_pos_as_xyz
    'x, y, z'
    '-x, y+1/2, -z+1/2'
    '-x, -y, -z'
    'x, -y-1/2, z-1/2'
_cell_length_a     15.7297(14)
_cell_length_b     8.2396(5)
_cell_length_c     12.8160(12)
_cell_angle_alpha     90.00
_cell_angle_beta     112.872(11)
_cell_angle_gamma     90.00
_cell_volume     1530.4(2)
_cell_formula_units_Z     4
_cell_measurement_reflns_used     1275
_cell_measurement_theta_min     4.1953
_cell_measurement_theta_max     26.2369
_cell_measurement_temperature     200(2)
_cell_special_details     ?
_exptl_crystal_description     needles
_exptl_crystal_colour     yellow
_exptl_crystal_size_max     0.34
_exptl_crystal_size_mid     0.15
_exptl_crystal_size_min     0.01
_exptl_crystal_density_diffrn     1.5212(2)
_exptl_crystal_density_meas     ?
_exptl_crystal_density_method     'not measured'
_exptl_crystal_F_000     720
loop_
    _exptl_crystal_face_index_h
    _exptl_crystal_face_index_k
    _exptl_crystal_face_index_l
    _exptl_crystal_face_perp_dist
    ? ? ? ?
_exptl_absorpt_coefficient_mu     0.483
_exptl_absorpt_correction_type     'multi-scan'
_exptl_absorpt_process_details
;
(CrysAlis PRO; Oxford Diffraction, 2009)
;
_exptl_absorpt_correction_T_min     0.83935
_exptl_absorpt_correction_T_max     1.00000
_exptl_special_details
;
;
_diffrn_ambient_temperature     200(2)
_diffrn_radiation_type     MoK\a
_diffrn_radiation_wavelength     0.71073
_diffrn_radiation_source     'fine-focus sealed tube'
_diffrn_radiation_monochromator     'graphite'
_diffrn_measurement_device_type     'Oxford XCalibur'
_diffrn_measurement_device     'CCD camera on \k-goniostat'
_diffrn_measurement_method     'omega scans'
_diffrn_detector_area_resol_mean     15.9809
_diffrn_reflns_number     5789
_diffrn_reflns_av_R_equivalents     0.0526
_diffrn_reflns_av_sigmaI/netI     0.1601
_diffrn_reflns_theta_min     4.20
_diffrn_reflns_theta_max     26.31
_diffrn_reflns_theta_full     26.31
_diffrn_measured_fraction_theta_max     0.994
_diffrn_measured_fraction_theta_full     0.994
_diffrn_reflns_limit_h_min     -19
_diffrn_reflns_limit_h_max     19
_diffrn_reflns_limit_k_min     -9
_diffrn_reflns_limit_k_max     10
_diffrn_reflns_limit_l_min     -9
_diffrn_reflns_limit_l_max     15
_refine_special_details
;
;
_reflns_number_total     3086
_reflns_number_gt     1452
_reflns_threshold_expression     >2sigma(I)
_refine_ls_structure_factor_coef     Fsqd
_refine_ls_matrix_type     full
_refine_ls_R_factor_all     0.1102
_refine_ls_R_factor_gt     0.0425
_refine_ls_wR_factor_gt     0.0447
_refine_ls_wR_factor_ref     0.0513
_refine_ls_goodness_of_fit_ref     0.720
_refine_ls_restrained_S_all     0.720
_refine_ls_number_reflns     3086
_refine_ls_number_parameters     208
_refine_ls_number_restraints     0
_refine_ls_hydrogen_treatment     constr
_refine_ls_weighting_scheme     calc
_refine_ls_weighting_details
         'calc w=1/[\s^2^(Fo^2^)+(0.0060P)^2^+0.0000P] where P=(Fo^2^+2Fc^2^)/3'
_atom_sites_solution_hydrogens     geom
_atom_sites_solution_primary     direct
_atom_sites_solution_secondary     difmap
_refine_ls_shift/su_max     0.000
_refine_ls_shift/su_mean     0.000
_refine_diff_density_max     0.292
_refine_diff_density_min     -0.303
_refine_ls_extinction_method     none
_refine_ls_extinction_coef     ?
_refine_ls_abs_structure_details     ?
_refine_ls_abs_structure_Flack     ?
loop_
    _atom_type_symbol
    _atom_type_description
    _atom_type_scat_dispersion_real
    _atom_type_scat_dispersion_imag
    _atom_type_scat_source
    'C' 'C' 0.0033 0.0016
                         'International Tables Vol C Tables 4.2.6.8 and 6.1.1.4'
    'H' 'H' 0.0000 0.0000
                         'International Tables Vol C Tables 4.2.6.8 and 6.1.1.4'
    'N' 'N' 0.0061 0.0033
                         'International Tables Vol C Tables 4.2.6.8 and 6.1.1.4'
    'S' 'S' 0.1246 0.1234
                         'International Tables Vol C Tables 4.2.6.8 and 6.1.1.4'
_computing_data_collection
;
CrysAlis Pro (Oxford Diffraction, 2009)
;
_computing_cell_refinement
;
CrysAlis Pro (Oxford Diffraction, 2009)
;
_computing_data_reduction
;
CrysAlis Pro (Oxford Diffraction, 2009)
;
_computing_structure_solution     'SIR97 (Altomare <i>et al.</i>,  1999)'
_computing_structure_refinement     'SHELXL97 (Sheldrick, 2008)'
_computing_molecular_graphics
'ORTEP-3 for Windows (Farrugia, 1997) and Mercury (Macrae <i>et al.</i>,  2006)'
_computing_publication_material
                            'publCIF (Westrip, 2010) and PARST (Nardelli, 1995)'
loop_
    _atom_site_type_symbol
    _atom_site_label
    _atom_site_fract_x
    _atom_site_fract_y
    _atom_site_fract_z
    _atom_site_U_iso_or_equiv
    _atom_site_adp_type
    _atom_site_calc_flag
    _atom_site_refinement_flags
    _atom_site_occupancy
    _atom_site_disorder_assembly
    _atom_site_disorder_group
    S S1 0.19188(5) -0.01268(9) 0.55789(7) 0.0372(2) Uani d . 1 . .
    S S2 0.40390(5) 0.14749(8) 0.43819(7) 0.0294(2) Uani d . 1 . .
    S S3 0.65397(5) 0.41064(8) 0.64495(7) 0.0351(2) Uani d . 1 . .
    N N1 0.22730(15) -0.0478(2) 0.3780(2) 0.0306(7) Uani d . 1 . .
    N N2 0.57525(15) 0.3239(2) 0.4337(2) 0.0258(6) Uani d . 1 . .
    C C1 0.11335(19) -0.1200(3) 0.4461(3) 0.0294(8) Uani d . 1 . .
    C C2 0.1446(2) -0.1266(3) 0.3573(3) 0.0299(8) Uani d . 1 . .
    C C3 0.0918(2) -0.2090(3) 0.2584(3) 0.0393(9) Uani d . 1 . .
    H H3 0.1119 -0.2156 0.1975 0.047 Uiso calc R 1 . .
    C C4 0.0108(2) -0.2802(3) 0.2499(3) 0.0421(9) Uani d . 1 . .
    H H4 -0.0250 -0.3369 0.1825 0.051 Uiso calc R 1 . .
    C C5 -0.0200(2) -0.2717(3) 0.3369(3) 0.0436(9) Uani d . 1 . .
    H H5 -0.0766 -0.3220 0.3284 0.052 Uiso calc R 1 . .
    C C6 0.0300(2) -0.1917(3) 0.4350(3) 0.0383(9) Uani d . 1 . .
    H H6 0.0084 -0.1851 0.4946 0.046 Uiso calc R 1 . .
    C C7 0.25959(18) 0.0157(3) 0.4775(3) 0.0252(7) Uani d . 1 . .
    C C8 0.34453(18) 0.1056(3) 0.5237(3) 0.0233(7) Uani d . 1 . .
    C C9 0.38812(19) 0.1676(3) 0.6290(3) 0.0321(8) Uani d . 1 . .
    H H9 0.3656 0.1568 0.6875 0.039 Uiso calc R 1 . .
    C C10 0.46999(19) 0.2493(3) 0.6426(2) 0.0292(8) Uani d . 1 . .
    H H10 0.5091 0.2988 0.7115 0.035 Uiso calc R 1 . .
    C C11 0.48737(18) 0.2503(3) 0.5468(2) 0.0242(7) Uani d . 1 . .
    C C12 0.56531(19) 0.3212(3) 0.5304(3) 0.0252(8) Uani d . 1 . .
    C C13 0.70982(19) 0.4587(3) 0.5569(3) 0.0278(8) Uani d . 1 . .
    C C14 0.6576(2) 0.4025(3) 0.4477(3) 0.0280(8) Uani d . 1 . .
    C C15 0.6891(2) 0.4295(3) 0.3612(3) 0.0372(8) Uani d . 1 . .
    H H15 0.6546 0.3929 0.2862 0.045 Uiso calc R 1 . .
    C C16 0.7711(2) 0.5105(3) 0.3873(3) 0.0401(9) Uani d . 1 . .
    H H16 0.7925 0.5313 0.3287 0.048 Uiso calc R 1 . .
    C C17 0.8235(2) 0.5627(3) 0.4957(3) 0.0392(9) Uani d . 1 . .
    H H17 0.8806 0.6163 0.5109 0.047 Uiso calc R 1 . .
    C C18 0.79350(19) 0.5377(3) 0.5819(3) 0.0370(9) Uani d . 1 . .
    H H18 0.8291 0.5735 0.6567 0.044 Uiso calc R 1 . .
loop_
    _atom_site_aniso_label
    _atom_site_aniso_U_11
    _atom_site_aniso_U_22
    _atom_site_aniso_U_33
    _atom_site_aniso_U_12
    _atom_site_aniso_U_13
    _atom_site_aniso_U_23
    S1 0.0338(5) 0.0475(5) 0.0327(6) -0.0084(4) 0.0156(4) -0.0013(4)
    S2 0.0278(4) 0.0338(4) 0.0285(5) -0.0019(4) 0.0131(4) -0.0010(4)
    S3 0.0355(5) 0.0414(5) 0.0292(6) -0.0081(4) 0.0136(4) -0.0030(4)
    N1 0.0267(16) 0.0288(16) 0.039(2) -0.0070(12) 0.0154(14) -0.0019(12)
    N2 0.0235(14) 0.0293(14) 0.0270(18) -0.0032(12) 0.0124(13) 0.0000(12)
    C1 0.0301(18) 0.0262(18) 0.031(2) 0.0001(15) 0.0110(16) 0.0036(14)
    C2 0.0319(19) 0.0250(18) 0.031(2) 0.0034(15) 0.0107(17) 0.0043(15)
    C3 0.046(2) 0.045(2) 0.032(2) -0.0112(17) 0.0211(19) -0.0050(17)
    C4 0.037(2) 0.047(2) 0.037(3) -0.0182(17) 0.0080(19) -0.0047(17)
    C5 0.035(2) 0.048(2) 0.048(3) -0.0127(17) 0.016(2) 0.0046(19)
    C6 0.033(2) 0.046(2) 0.039(3) -0.0050(17) 0.0173(19) 0.0065(18)
    C7 0.0272(19) 0.0201(16) 0.031(2) 0.0017(15) 0.0142(17) 0.0023(16)
    C8 0.0214(17) 0.0226(16) 0.028(2) -0.0018(14) 0.0125(16) 0.0004(15)
    C9 0.0338(19) 0.0379(18) 0.030(2) -0.0021(15) 0.0182(18) 0.0067(16)
    C10 0.0250(18) 0.0350(18) 0.025(2) -0.0007(15) 0.0066(16) -0.0008(15)
    C11 0.0260(18) 0.0194(16) 0.025(2) 0.0006(14) 0.0079(17) 0.0001(14)
    C12 0.0295(19) 0.0170(16) 0.029(2) 0.0018(14) 0.0107(17) 0.0010(14)
    C13 0.0241(18) 0.0270(18) 0.036(2) 0.0003(14) 0.0154(17) 0.0032(15)
    C14 0.0318(19) 0.0253(17) 0.029(2) 0.0035(15) 0.0148(17) 0.0016(15)
    C15 0.045(2) 0.0423(19) 0.029(2) -0.0049(17) 0.0191(18) -0.0056(16)
    C16 0.041(2) 0.0410(19) 0.051(3) -0.0025(17) 0.033(2) 0.0007(19)
    C17 0.031(2) 0.0324(18) 0.056(3) -0.0053(16) 0.020(2) -0.0017(18)
    C18 0.0306(19) 0.039(2) 0.033(2) -0.0048(15) 0.0033(17) -0.0002(16)
_geom_special_details
;
;
loop_
    _geom_bond_atom_site_label_1
    _geom_bond_atom_site_label_2
    _geom_bond_site_symmetry_2
    _geom_bond_distance
    _geom_bond_publ_flag
    S1 C1 . 1.728(3) ?
    S1 C7 . 1.761(3) ?
    S2 C11 . 1.720(3) ?
    S2 C8 . 1.729(3) ?
    S3 C13 . 1.725(3) ?
    S3 C12 . 1.747(3) ?
    N1 C7 . 1.286(3) ?
    N1 C2 . 1.384(3) ?
    N2 C12 . 1.308(3) ?
    N2 C14 . 1.397(3) ?
    C1 C6 . 1.394(3) ?
    C1 C2 . 1.404(4) ?
    C2 C3 . 1.392(3) ?
    C3 C4 . 1.368(4) ?
    C3 H3 . 0.9500 ?
    C4 C5 . 1.379(4) ?
    C4 H4 . 0.9500 ?
    C5 C6 . 1.366(4) ?
    C5 H5 . 0.9500 ?
    C6 H6 . 0.9500 ?
    C7 C8 . 1.438(3) ?
    C8 C9 . 1.353(3) ?
    C9 C10 . 1.403(3) ?
    C9 H9 . 0.9500 ?
    C10 C11 . 1.357(3) ?
    C10 H10 . 0.9500 ?
    C11 C12 . 1.445(3) ?
    C13 C18 . 1.389(3) ?
    C13 C14 . 1.398(4) ?
    C14 C15 . 1.396(4) ?
    C15 C16 . 1.374(3) ?
    C15 H15 . 0.9500 ?
    C16 C17 . 1.380(4) ?
    C16 H16 . 0.9500 ?
    C17 C18 . 1.375(4) ?
    C17 H17 . 0.9500 ?
    C18 H18 . 0.9500 ?
loop_
    _geom_contact_atom_site_label_1
    _geom_contact_atom_site_label_2
    _geom_contact_distance
    _geom_contact_site_symmetry_1
    _geom_contact_site_symmetry_2
    _geom_contact_publ_flag
    ? ? ? ? ? ?
loop_
    _geom_angle_atom_site_label_1
    _geom_angle_atom_site_label_2
    _geom_angle_atom_site_label_3
    _geom_angle_site_symmetry_1
    _geom_angle_site_symmetry_3
    _geom_angle
    _geom_angle_publ_flag
    C1 S1 C7 . . 89.01(14) ?
    C11 S2 C8 . . 90.91(14) ?
    C13 S3 C12 . . 89.42(14) ?
    C7 N1 C2 . . 111.1(3) ?
    C12 N2 C14 . . 109.4(2) ?
    C6 C1 C2 . . 120.8(3) ?
    C6 C1 S1 . . 129.9(3) ?
    C2 C1 S1 . . 109.2(2) ?
    N1 C2 C3 . . 125.9(3) ?
    N1 C2 C1 . . 115.2(3) ?
    C3 C2 C1 . . 118.9(3) ?
    C4 C3 C2 . . 119.3(3) ?
    C4 C3 H3 . . 120.4 ?
    C2 C3 H3 . . 120.4 ?
    C3 C4 C5 . . 121.5(3) ?
    C3 C4 H4 . . 119.3 ?
    C5 C4 H4 . . 119.3 ?
    C6 C5 C4 . . 120.8(3) ?
    C6 C5 H5 . . 119.6 ?
    C4 C5 H5 . . 119.6 ?
    C5 C6 C1 . . 118.6(3) ?
    C5 C6 H6 . . 120.7 ?
    C1 C6 H6 . . 120.7 ?
    N1 C7 C8 . . 124.3(3) ?
    N1 C7 S1 . . 115.5(2) ?
    C8 C7 S1 . . 120.2(2) ?
    C9 C8 C7 . . 129.4(3) ?
    C9 C8 S2 . . 111.5(2) ?
    C7 C8 S2 . . 119.1(2) ?
    C8 C9 C10 . . 113.0(3) ?
    C8 C9 H9 . . 123.5 ?
    C10 C9 H9 . . 123.5 ?
    C11 C10 C9 . . 112.8(3) ?
    C11 C10 H10 . . 123.6 ?
    C9 C10 H10 . . 123.6 ?
    C10 C11 C12 . . 127.9(3) ?
    C10 C11 S2 . . 111.7(2) ?
    C12 C11 S2 . . 120.3(2) ?
    N2 C12 C11 . . 124.4(3) ?
    N2 C12 S3 . . 116.0(2) ?
    C11 C12 S3 . . 119.5(2) ?
    C18 C13 C14 . . 121.4(3) ?
    C18 C13 S3 . . 129.3(3) ?
    C14 C13 S3 . . 109.2(2) ?
    C15 C14 N2 . . 124.7(3) ?
    C15 C14 C13 . . 119.4(3) ?
    N2 C14 C13 . . 115.9(3) ?
    C16 C15 C14 . . 118.3(3) ?
    C16 C15 H15 . . 120.9 ?
    C14 C15 H15 . . 120.9 ?
    C15 C16 C17 . . 122.2(3) ?
    C15 C16 H16 . . 118.9 ?
    C17 C16 H16 . . 118.9 ?
    C18 C17 C16 . . 120.3(3) ?
    C18 C17 H17 . . 119.8 ?
    C16 C17 H17 . . 119.8 ?
    C17 C18 C13 . . 118.3(3) ?
    C17 C18 H18 . . 120.8 ?
    C13 C18 H18 . . 120.8 ?
loop_
    _geom_torsion_atom_site_label_1
    _geom_torsion_atom_site_label_2
    _geom_torsion_atom_site_label_3
    _geom_torsion_atom_site_label_4
    _geom_torsion_site_symmetry_1
    _geom_torsion_site_symmetry_2
    _geom_torsion_site_symmetry_3
    _geom_torsion_site_symmetry_4
    _geom_torsion
    _geom_torsion_publ_flag
    C7 S1 C1 C6 . . . . -178.8(3) ?
    C7 S1 C1 C2 . . . . 0.3(2) ?
    C7 N1 C2 C3 . . . . -179.5(3) ?
    C7 N1 C2 C1 . . . . 0.5(3) ?
    C6 C1 C2 N1 . . . . 178.7(2) ?
    S1 C1 C2 N1 . . . . -0.5(3) ?
    C6 C1 C2 C3 . . . . -1.3(4) ?
    S1 C1 C2 C3 . . . . 179.5(2) ?
    N1 C2 C3 C4 . . . . -179.5(3) ?
    C1 C2 C3 C4 . . . . 0.5(4) ?
    C2 C3 C4 C5 . . . . 0.3(5) ?
    C3 C4 C5 C6 . . . . -0.3(5) ?
    C4 C5 C6 C1 . . . . -0.6(5) ?
    C2 C1 C6 C5 . . . . 1.4(4) ?
    S1 C1 C6 C5 . . . . -179.6(2) ?
    C2 N1 C7 C8 . . . . -180.0(2) ?
    C2 N1 C7 S1 . . . . -0.3(3) ?
    C1 S1 C7 N1 . . . . 0.0(2) ?
    C1 S1 C7 C8 . . . . 179.7(2) ?
    N1 C7 C8 C9 . . . . -174.9(3) ?
    S1 C7 C8 C9 . . . . 5.4(4) ?
    N1 C7 C8 S2 . . . . 5.6(4) ?
    S1 C7 C8 S2 . . . . -174.02(14) ?
    C11 S2 C8 C9 . . . . -0.3(2) ?
    C11 S2 C8 C7 . . . . 179.2(2) ?
    C7 C8 C9 C10 . . . . -179.6(2) ?
    S2 C8 C9 C10 . . . . -0.1(3) ?
    C8 C9 C10 C11 . . . . 0.7(4) ?
    C9 C10 C11 C12 . . . . -179.3(2) ?
    C9 C10 C11 S2 . . . . -0.9(3) ?
    C8 S2 C11 C10 . . . . 0.7(2) ?
    C8 S2 C11 C12 . . . . 179.2(2) ?
    C14 N2 C12 C11 . . . . 179.5(2) ?
    C14 N2 C12 S3 . . . . -0.6(3) ?
    C10 C11 C12 N2 . . . . -176.7(3) ?
    S2 C11 C12 N2 . . . . 5.1(4) ?
    C10 C11 C12 S3 . . . . 3.4(4) ?
    S2 C11 C12 S3 . . . . -174.81(13) ?
    C13 S3 C12 N2 . . . . 0.6(2) ?
    C13 S3 C12 C11 . . . . -179.5(2) ?
    C12 S3 C13 C18 . . . . -179.6(3) ?
    C12 S3 C13 C14 . . . . -0.4(2) ?
    C12 N2 C14 C15 . . . . -178.8(3) ?
    C12 N2 C14 C13 . . . . 0.2(3) ?
    C18 C13 C14 C15 . . . . -1.5(4) ?
    S3 C13 C14 C15 . . . . 179.3(2) ?
    C18 C13 C14 N2 . . . . 179.4(2) ?
    S3 C13 C14 N2 . . . . 0.2(3) ?
    N2 C14 C15 C16 . . . . 179.2(2) ?
    C13 C14 C15 C16 . . . . 0.3(4) ?
    C14 C15 C16 C17 . . . . 1.2(4) ?
    C15 C16 C17 C18 . . . . -1.4(5) ?
    C16 C17 C18 C13 . . . . 0.1(4) ?
    C14 C13 C18 C17 . . . . 1.3(4) ?
    S3 C13 C18 C17 . . . . -179.7(2) ?
loop_
    _geom_hbond_atom_site_label_D
    _geom_hbond_atom_site_label_H
    _geom_hbond_atom_site_label_A
    _geom_hbond_site_symmetry_A
    _geom_hbond_distance_DH
    _geom_hbond_distance_HA
    _geom_hbond_distance_DA
    _geom_hbond_angle_DHA
    _geom_hbond_publ_flag
    C16 H16 N1 2_655 0.95 2.63 3.444(4) 144.4 yes
data_global
_journal_date_recd_electronic     2010-01-22
_journal_date_accepted     2010-02-01
_journal_name_full     'Acta Crystallographica, Section E'
_journal_year     2010
_journal_volume     66
_journal_issue      3
_journal_page_first     o531
_journal_page_last     o531
_journal_paper_category     QO
_journal_coeditor_code     EZ2199
_publ_contact_author_name     'Thomas I.A. Gerber'
_publ_contact_author_address
;
Department of Chemistry, Nelson Mandela Metropolitan University,
6031 Port Elizabeth, South Africa
;
_publ_contact_author_email     'thomas.gerber@nmmu.ac.za'
_publ_contact_author_fax     '+27 41 504 4236'
_publ_contact_author_phone     '+27 41 504 4285'
_publ_section_title
;
2-[5-(Benzo[<i>d</i>]thiazol-2-yl)thiophen-2-yl]benzo[<i>d</i>]thiazole
;
loop_
    _publ_author_name
    _publ_author_footnote
    _publ_author_address
    'Potgieter, Kim' .
;
Department of Chemistry, Nelson Mandela Metropolitan University,
6031 Port Elizabeth, South Africa
;
    'Mayer, Peter' .
;
Department of Chemistry, Ludiwig-Maximilians University, D-81377 M\"unchen,
Germany
;
    'Hosten, Eric' .
;
Department of Chemistry, Nelson Mandela Metropolitan University,
6031 Port Elizabeth, South Africa
;
    'Gerber, Thomas I. A.' .
;
Department of Chemistry, Nelson Mandela Metropolitan University,
6031 Port Elizabeth, South Africa
;
_symmetry_space_group_name_hall     '-P 2ybc'
