# Supplementary material for: 2-[5-(Benzo[d]thia­zol-2-yl)thio­phen-2-yl]benzo[d]thia­zole
Source: Acta Crystallogr Sect E Struct Rep Online. 2010 Feb 6;66(Pt 3):o531. doi: 10.1107/S1600536810004009 (PMC2983588; doi:10.1107/S1600536810004009)
Supplement: Supplementary file 2 [file e-66-0o531-Isup2.hkl]

# 
# h,k,l, Fc-squared, Fo-squared, sigma(Fo-squared) and status flag 
# 
data_I
_shelx_title ' no136 in P21/c (14) sir97' 
_shelx_refln_list_code          4 
_shelx_F_calc_maximum      249.52 
_exptl_crystal_F_000       720.00 
_reflns_d_resolution_high  0.8017 
 
loop_ 
 _symmetry_equiv_pos_as_xyz 
 'x, y, z' 
 '-x, y+1/2, -z+1/2' 
 '-x, -y, -z' 
 'x, -y-1/2, z-1/2' 
 
_cell_length_a    15.7297 
_cell_length_b     8.2396 
_cell_length_c    12.8160 
_cell_angle_alpha  90.000 
_cell_angle_beta  112.872 
_cell_angle_gamma  90.000 
 
_shelx_F_squared_multiplier     1.000 
 
loop_ 
 _refln_index_h 
 _refln_index_k 
 _refln_index_l 
 _refln_F_squared_calc 
 _refln_F_squared_meas 
 _refln_F_squared_sigma 
 _refln_observed_status 
   3   0   0      689.99      632.92     38.22 o 
   4   0   0      792.88      741.66     34.57 o 
   5   0   0    11370.83    11263.88    152.44 o 
   6   0   0     1842.77     1846.17     77.86 o 
   7   0   0      779.72      785.40     68.01 o 
   8   0   0       51.99       51.75     49.70 o 
   9   0   0     1161.53     1211.44     82.92 o 
  10   0   0     1066.08     1132.82     66.44 o 
  11   0   0        7.04      -44.98     77.39 o 
  12   0   0      582.40      595.86     92.85 o 
  13   0   0     1783.57     2020.63    124.93 o 
  14   0   0        2.27        1.31     70.24 o 
  15   0   0      421.14      446.82     93.97 o 
  16   0   0      598.94      594.49    105.02 o 
  17   0   0      259.88      219.39     91.76 o 
  18   0   0       71.94       84.56     86.09 o 
   3   1   0        3.60       15.03     13.09 o 
   4   1   0     3496.13     3458.49     43.58 o 
   5   1   0      252.40      229.36     23.72 o 
   6   1   0      866.46     1000.31     46.42 o 
   7   1   0      393.37      382.23     39.99 o 
   8   1   0      721.55      659.26     48.53 o 
   9   1   0        3.97      -11.89     39.32 o 
  10   1   0     1400.74     1487.76     71.14 o 
  11   1   0     1124.37     1156.20     59.14 o 
  12   1   0     1653.41     1619.95     93.78 o 
  13   1   0      668.96      557.70     64.61 o 
  14   1   0      191.12      143.84     53.34 o 
  15   1   0       19.17       15.44     52.32 o 
  16   1   0       43.25       29.33     52.68 o 
  17   1   0       39.71       -9.15     81.40 o 
   0   2   0     1685.09     1661.14     53.62 o 
   1   2   0      455.18      480.77     17.02 o 
   2   2   0    62262.25    62963.71    643.94 o 
   3   2   0     1350.90     1325.34     67.97 o 
   4   2   0        9.57        7.82     12.98 o 
   5   2   0      663.56      633.33     23.84 o 
   6   2   0      613.66      549.21     26.83 o 
   7   2   0     3301.53     3276.24     72.24 o 
   8   2   0     1699.72     1721.08     71.58 o 
   9   2   0      109.07      161.29     42.83 o 
  10   2   0       42.22       32.72     43.53 o 
  11   2   0      315.38      322.51     51.35 o 
  12   2   0      153.11      138.03     42.86 o 
  13   2   0      409.95      385.34     47.61 o 
  14   2   0       17.66       -0.87     53.15 o 
  15   2   0       57.84      104.92    102.71 o 
  16   2   0       70.33       55.44     84.18 o 
  17   2   0       51.61       89.50     88.72 o 
   1   3   0     2541.94     2537.45     32.46 o 
   2   3   0     1652.57     1641.08     23.49 o 
   3   3   0      181.02      188.27     36.80 o 
   4   3   0     1768.03     1771.51     33.50 o 
   5   3   0      944.28      888.66     25.11 o 
   6   3   0      318.93      363.33     18.97 o 
   7   3   0     1226.71     1150.38     52.78 o 
   8   3   0     2127.81     2038.68    106.76 o 
   9   3   0     1175.51     1125.82     55.51 o 
  10   3   0       28.31       32.87     40.59 o 
  11   3   0        0.83      -21.65     41.29 o 
  12   3   0        0.12       20.36     59.01 o 
  13   3   0       63.42       88.12     61.96 o 
  14   3   0       89.93       97.35     66.30 o 
  15   3   0      167.73      183.16    112.09 o 
  16   3   0       44.36       20.33    103.53 o 
  17   3   0        0.09        2.92     89.50 o 
   0   4   0       16.05       13.25     24.48 o 
   1   4   0     2777.27     2720.34     44.04 o 
   2   4   0      270.25      262.56     19.03 o 
   3   4   0     4641.09     4369.47    158.78 o 
   4   4   0    13708.94    13952.29    176.19 o 
   5   4   0       90.34       90.38     44.75 o 
   6   4   0      181.56      151.42     10.72 o 
   7   4   0      385.30      350.13     23.17 o 
   8   4   0      160.66      140.39     24.45 o 
   9   4   0       59.08       60.69     80.33 o 
  10   4   0      607.99      585.09     94.85 o 
  11   4   0      860.52     1057.45    118.51 o 
  12   4   0      441.19      514.08     81.24 o 
  13   4   0       40.17       45.95     62.41 o 
  14   4   0       12.87       39.79     65.07 o 
  15   4   0       62.89      117.19     68.94 o 
  16   4   0      460.25      464.52    106.38 o 
   1   5   0      738.55      712.11     38.10 o 
   2   5   0     2217.69     2238.02     43.43 o 
   3   5   0        8.92       10.59      7.88 o 
   4   5   0      194.76      182.50     52.25 o 
   5   5   0      296.55      319.81     55.06 o 
   6   5   0     1038.70      986.49     70.51 o 
   7   5   0      891.87      801.11     99.15 o 
   8   5   0      127.43      148.64     85.17 o 
   9   5   0      750.87      791.61    102.22 o 
  10   5   0       10.53       21.76     86.16 o 
  11   5   0       91.01       72.25     85.04 o 
  12   5   0      167.98      138.25     67.81 o 
  13   5   0       10.61      -12.17     72.69 o 
  14   5   0       29.94       80.23     66.90 o 
  15   5   0        4.64       71.09     70.27 o 
   0   6   0       89.76      103.35     44.84 o 
   1   6   0       10.96       28.67     28.18 o 
   2   6   0        8.94       13.89     18.87 o 
   3   6   0      976.77      974.70     24.51 o 
   4   6   0        0.22       -2.80     50.03 o 
   5   6   0     3101.03     3048.50    103.55 o 
   6   6   0     3439.06     3247.63    107.57 o 
   7   6   0      867.32      855.00    108.10 o 
   8   6   0      274.11      317.56     89.21 o 
   9   6   0      576.77      508.60     95.66 o 
  10   6   0      904.15     1116.95    131.06 o 
  11   6   0       84.79       62.94     62.23 o 
  12   6   0       32.43       76.10     74.12 o 
  13   6   0        0.08       35.10     64.41 o 
  14   6   0       89.63      104.97     71.92 o 
   1   7   0       35.63       38.41     28.63 o 
   2   7   0        5.85       45.04     47.33 o 
   3   7   0        0.42        3.98     50.83 o 
   4   7   0      270.59      235.10     54.53 o 
   5   7   0     1138.18     1016.18     75.57 o 
   6   7   0       50.52       49.58     60.22 o 
   7   7   0      354.91      297.88     66.43 o 
   8   7   0        8.57       45.24     57.33 o 
   9   7   0       78.29       61.44     55.23 o 
  10   7   0        1.16      -11.73     60.87 o 
  11   7   0      119.09      146.58     66.50 o 
  12   7   0        9.75      -22.96     63.84 o 
  13   7   0       20.25       71.14     80.44 o 
   0   8   0      163.53      222.56    108.65 o 
   1   8   0        1.49       -8.90    105.78 o 
   2   8   0        1.36        2.33     37.00 o 
   3   8   0      348.40      413.72     49.57 o 
   4   8   0        0.06      -21.50     42.02 o 
   5   8   0        9.42       -2.68     41.18 o 
   6   8   0       73.83       39.27     46.48 o 
   7   8   0       31.72       10.44     52.26 o 
   8   8   0      138.64       79.26     57.96 o 
   9   8   0       25.38       30.64     65.81 o 
  10   8   0       39.25       63.28     72.79 o 
  11   8   0        2.93       21.79     75.88 o 
   1   9   0      192.00      209.58     75.65 o 
   2   9   0      938.13      961.30    133.49 o 
   3   9   0      407.39      441.12    106.86 o 
   4   9   0        5.99        0.94    105.54 o 
   5   9   0       69.22       70.04    108.36 o 
   6   9   0       22.94       21.69     47.61 o 
   7   9   0        1.23       15.90     51.47 o 
   8   9   0        1.70        9.14     58.99 o 
   0  10   0        0.17       26.97    103.61 o 
   1  10   0      115.28      105.43     77.80 o 
   2  10   0       89.35      109.13     85.64 o 
   3  10   0      137.17      146.70    111.39 o 
   4  10   0       36.41       29.75    100.15 o 
 -18   1   1       28.53       62.72     71.52 o 
 -17   1   1        9.89        4.41     77.72 o 
 -16   1   1      110.21      126.71     58.90 o 
 -15   1   1      614.71      650.25     62.16 o 
 -14   1   1     1805.80     1726.48     81.78 o 
 -13   1   1      254.93      222.33     54.57 o 
 -12   1   1      822.41      759.99     62.16 o 
 -11   1   1       40.03       41.04     45.12 o 
 -10   1   1       89.20       83.40     40.08 o 
  -9   1   1      581.29      673.81     49.34 o 
  -8   1   1        3.09       35.03     34.63 o 
  -7   1   1     1211.72     1204.21     54.50 o 
  -6   1   1      141.23      133.34     22.76 o 
  -5   1   1      113.52      101.92     20.17 o 
  -4   1   1        1.85        0.48     17.21 o 
  -3   1   1     2734.17     2692.39     26.31 o 
   2   1   1     1380.10     1359.79     18.87 o 
   3   1   1     2238.00     2249.79     33.23 o 
   4   1   1       70.90       81.88     20.23 o 
   5   1   1     7587.79     7641.92     82.67 o 
   6   1   1     2694.16     2691.33     60.25 o 
   7   1   1      828.85      851.72     43.82 o 
   8   1   1     1075.66     1106.21     50.04 o 
   9   1   1      594.13      571.50     54.50 o 
  10   1   1     2078.21     2150.53     85.73 o 
  11   1   1        0.12      -22.65     54.58 o 
  12   1   1      867.74      951.81     72.20 o 
  13   1   1        1.12      -10.06     54.53 o 
  14   1   1       74.16       76.26     50.93 o 
  15   1   1      319.12      270.65     63.56 o 
  16   1   1       12.65       49.40     49.90 o 
  17   1   1       23.60       48.87     93.44 o 
 -18   2   1      228.55      215.89    105.07 o 
 -17   2   1        6.25       82.51     93.71 o 
 -16   2   1       98.26      114.15     61.04 o 
 -15   2   1      888.74     1001.28     84.82 o 
 -14   2   1      462.76      417.04     55.71 o 
 -13   2   1        2.45       -9.67     44.67 o 
 -12   2   1      104.33       96.73     44.73 o 
 -11   2   1      463.96      456.47     53.03 o 
 -10   2   1       44.93       37.42     41.52 o 
  -9   2   1      212.28      197.91     39.80 o 
  -8   2   1       96.81       93.57     62.58 o 
  -7   2   1      611.56      529.50     35.67 o 
  -6   2   1      690.27      674.49     33.46 o 
  -5   2   1        0.70       -1.56     18.45 o 
  -4   2   1      515.29      520.69     57.73 o 
  -3   2   1    12164.34    12364.54    115.85 o 
  -2   2   1    33062.30    33597.52    121.24 o 
  -1   2   1      801.36      822.83     17.59 o 
   0   2   1       64.19       87.23     13.37 o 
   1   2   1     6523.73     6481.72     41.99 o 
   2   2   1    39585.28    39701.00    268.14 o 
   3   2   1      804.56      862.54     20.90 o 
   4   2   1       83.09       62.20     17.71 o 
   5   2   1     1081.30     1094.93     33.14 o 
   6   2   1       14.21       -7.48     32.05 o 
   7   2   1       13.49        6.27     31.74 o 
   8   2   1       78.17       70.50     34.91 o 
   9   2   1      344.44      408.84     43.02 o 
  10   2   1      181.53      187.02     42.15 o 
  11   2   1     1010.20      926.47     68.93 o 
  12   2   1      186.70      206.49     50.82 o 
  13   2   1      724.21      787.25     69.06 o 
  14   2   1      542.82      584.07     64.14 o 
  15   2   1       57.19       61.40    100.72 o 
  16   2   1       62.99       78.56     83.71 o 
  17   2   1      418.70      495.78    114.52 o 
 -17   3   1       30.95       40.97     69.78 o 
 -16   3   1      929.02     1114.59    103.66 o 
 -15   3   1        0.03       41.02     71.51 o 
 -14   3   1        3.84      -19.54     95.73 o 
 -13   3   1      396.05      346.08     98.69 o 
 -12   3   1      209.92      150.59     40.52 o 
 -11   3   1     1759.33     1766.16     67.77 o 
 -10   3   1      499.87      480.91     45.06 o 
  -9   3   1        0.30      -13.55     30.18 o 
  -8   3   1      401.89      390.36     24.03 o 
  -7   3   1       50.10       34.29     14.18 o 
  -6   3   1       54.38       17.23      8.97 o 
  -5   3   1       13.22       21.31     62.38 o 
  -4   3   1      659.88      758.81     50.82 o 
  -3   3   1      111.62       94.41     35.79 o 
  -2   3   1       10.50       14.13     10.49 o 
  -1   3   1      303.52      264.20     14.52 o 
   0   3   1      306.91      308.75     17.26 o 
   1   3   1      197.74      211.92     21.34 o 
   2   3   1     2184.24     2146.46     31.73 o 
   3   3   1     5100.97     5098.00     44.27 o 
   4   3   1     2200.32     2224.81     32.16 o 
   5   3   1       17.34        9.17     27.36 o 
   6   3   1      223.99      198.34     23.21 o 
   7   3   1      197.87      167.69     34.81 o 
   8   3   1     2334.63     2326.33     62.02 o 
   9   3   1     1609.89     1519.57     57.23 o 
  10   3   1      188.35      192.73     41.56 o 
  11   3   1      586.35      519.91     47.88 o 
  12   3   1        5.43      -15.82     76.38 o 
  13   3   1      587.18      637.64    125.04 o 
  14   3   1      346.18      429.09    103.64 o 
  15   3   1       53.17       93.29     97.23 o 
  16   3   1      525.21      532.99    107.66 o 
 -17   4   1       11.04       30.39     74.11 o 
 -16   4   1       19.72       82.27     71.13 o 
 -15   4   1       59.72       86.37     70.38 o 
 -14   4   1       31.85       36.47     88.16 o 
 -13   4   1      269.70      295.02     92.78 o 
 -12   4   1      178.20      245.40     83.47 o 
 -11   4   1       34.41        0.23     75.42 o 
 -10   4   1      292.84      260.80     83.33 o 
  -9   4   1     1428.38     1284.40    117.05 o 
  -8   4   1      247.73      266.75     90.52 o 
  -7   4   1       65.58       47.27     72.72 o 
  -6   4   1      300.25      348.24     75.29 o 
  -5   4   1     1526.23     1585.57     70.93 o 
  -4   4   1     4038.33     4062.35     94.27 o 
  -3   4   1      176.47      193.56     43.80 o 
  -2   4   1      254.99      245.31     14.49 o 
  -1   4   1      903.98      883.45     24.61 o 
   0   4   1       67.57       45.65     21.79 o 
   1   4   1       44.51       51.97     19.84 o 
   2   4   1       92.04       97.74     19.34 o 
   3   4   1      797.50      767.33     21.43 o 
   4   4   1    13877.86    13578.24    110.55 o 
   5   4   1      202.66      194.02     28.05 o 
   6   4   1      312.90      283.09     27.05 o 
   7   4   1     1463.48     1423.39     47.08 o 
   8   4   1      184.51      168.18     32.94 o 
   9   4   1     1342.38     1314.14     86.70 o 
  10   4   1       64.64      112.66     59.38 o 
  11   4   1      431.60      455.70     76.72 o 
  12   4   1      115.59       93.77     64.73 o 
  13   4   1      103.77       42.91     89.75 o 
  14   4   1        4.19       23.42    106.11 o 
  15   4   1       71.73       92.45     84.52 o 
  16   4   1       11.22       38.00    124.14 o 
 -16   5   1       54.65       17.74     69.08 o 
 -15   5   1        0.38       17.25     73.95 o 
 -14   5   1      159.98      151.72    107.26 o 
 -13   5   1      314.29      385.90    112.42 o 
 -12   5   1       34.47       27.36     93.15 o 
 -11   5   1     1241.04     1292.73    127.38 o 
 -10   5   1       53.29       63.32     82.70 o 
  -9   5   1      485.79      547.88     93.48 o 
  -8   5   1       99.44       92.40     73.99 o 
  -7   5   1      583.50      638.51     89.99 o 
  -6   5   1      748.74      831.99     67.30 o 
  -5   5   1      168.63      163.22     51.57 o 
  -4   5   1      324.72      302.54     54.23 o 
  -3   5   1       11.50       13.73     11.56 o 
  -2   5   1      235.71      242.42     17.34 o 
  -1   5   1        4.97        9.22     19.78 o 
   0   5   1      582.68      579.99     30.70 o 
   1   5   1      249.70      235.40     27.11 o 
   2   5   1     1799.60     1751.37     41.20 o 
   3   5   1      366.62      359.04     20.23 o 
   4   5   1      585.17      551.76     29.80 o 
   5   5   1      110.25      114.01     21.24 o 
   6   5   1     1514.68     1444.79     69.25 o 
   7   5   1      827.74      805.45     75.22 o 
   8   5   1      791.31      833.28     78.28 o 
   9   5   1        0.44       -5.52     59.45 o 
  10   5   1       35.73        8.52     56.66 o 
  11   5   1        3.26       16.15     60.61 o 
  12   5   1       63.53       76.82     67.50 o 
  13   5   1      100.46      160.95    122.37 o 
  14   5   1      197.71      231.89    109.24 o 
  15   5   1      411.01      515.51    123.75 o 
 -15   6   1       39.12       22.95     73.56 o 
 -14   6   1      259.95      288.74     81.05 o 
 -13   6   1      170.83      208.69    110.14 o 
 -12   6   1        9.47       42.77     89.27 o 
 -11   6   1       21.34       18.02     75.82 o 
 -10   6   1      121.38      145.79     91.22 o 
  -9   6   1       51.73      107.26     87.57 o 
  -8   6   1      265.23      186.19     79.04 o 
  -7   6   1        4.55       -5.63     76.66 o 
  -6   6   1      857.21      787.04     73.59 o 
  -5   6   1       20.56       26.62     53.08 o 
  -4   6   1      692.63      786.02     66.20 o 
  -3   6   1        2.72        5.27     17.40 o 
  -2   6   1      177.80      144.75     27.74 o 
  -1   6   1       93.55       83.87     23.09 o 
   0   6   1        3.92       -2.13     26.02 o 
   1   6   1     1068.01     1079.98     39.42 o 
   2   6   1       25.88       36.93     25.60 o 
   3   6   1        3.75      -14.60     22.96 o 
   4   6   1      135.41      136.43     42.49 o 
   5   6   1        9.82       -9.29     41.89 o 
   6   6   1     3283.80     3180.06    115.33 o 
   7   6   1      470.92      453.33     71.88 o 
   8   6   1        1.26       40.51     62.92 o 
   9   6   1      111.54       99.04     64.15 o 
  10   6   1       14.86      -26.03     59.02 o 
  11   6   1      113.01       90.02     57.49 o 
  12   6   1       36.96       27.29     90.50 o 
  13   6   1      125.12      145.79    110.29 o 
  14   6   1       28.41      -17.87    120.77 o 
 -13   7   1      128.94      137.28     64.41 o 
 -12   7   1      117.59      158.62    100.75 o 
 -11   7   1      113.26      151.52     90.35 o 
 -10   7   1      113.37       95.22     91.76 o 
  -9   7   1      527.59      490.84     97.11 o 
  -8   7   1       75.00       68.54     81.96 o 
  -7   7   1      103.74       69.12     56.84 o 
  -6   7   1        9.43       -0.86     54.50 o 
  -5   7   1      809.80      947.32     78.08 o 
  -4   7   1      463.47      498.36     61.79 o 
  -3   7   1       62.49       41.90     51.88 o 
  -2   7   1        7.70       16.11     46.25 o 
  -1   7   1      325.97      340.27     35.35 o 
   0   7   1     2718.60     2675.05     59.28 o 
   1   7   1       56.20       65.81     34.32 o 
   2   7   1      664.65      673.09     49.55 o 
   3   7   1       63.79       74.41     41.70 o 
   4   7   1      604.63      537.38     50.87 o 
   5   7   1      163.94      148.22     47.16 o 
   6   7   1       57.09       61.80     48.58 o 
   7   7   1        3.36       13.08     55.32 o 
   8   7   1       11.78       33.64     60.56 o 
   9   7   1        2.31       41.69     54.40 o 
  10   7   1      331.96      302.89     70.05 o 
  11   7   1        9.06       -0.93    111.04 o 
  12   7   1       48.42      -60.38    116.21 o 
 -11   8   1       25.51       54.07     61.43 o 
 -10   8   1       29.99        1.28     96.93 o 
  -9   8   1      342.05      435.77    106.29 o 
  -8   8   1      878.57      812.21    106.50 o 
  -7   8   1      324.37      289.64     66.52 o 
  -6   8   1      745.80      691.07     78.89 o 
  -5   8   1      259.24      281.05     63.18 o 
  -4   8   1      104.98       98.61     54.86 o 
  -3   8   1       65.50       47.17     55.52 o 
  -2   8   1      117.18      134.67     52.21 o 
  -1   8   1       62.86      164.97     95.22 o 
   0   8   1       23.50       25.36     69.39 o 
   1   8   1       63.28       34.86     90.93 o 
   2   8   1       63.28      102.76     38.74 o 
   3   8   1      892.35      993.35     57.73 o 
   4   8   1       47.55       35.45     39.01 o 
   5   8   1      600.85      585.21     57.30 o 
   6   8   1        0.67       28.04     45.88 o 
   7   8   1      761.91      777.81     66.17 o 
   8   8   1     1551.40     1445.19     96.61 o 
   9   8   1        1.67       19.43     96.69 o 
  10   8   1      125.30      166.69     96.72 o 
  -9   9   1       12.27      -18.94     64.38 o 
  -8   9   1      205.36      208.32     95.56 o 
  -7   9   1      172.05      115.27     51.10 o 
  -6   9   1       70.18       90.30     48.81 o 
  -5   9   1       15.47       -6.09    100.38 o 
  -4   9   1        3.24        6.90    109.50 o 
  -3   9   1      267.24      351.82    102.88 o 
  -2   9   1      173.35      194.27    119.22 o 
  -1   9   1       40.35      106.83     70.98 o 
   0   9   1      168.51      125.59     64.04 o 
   1   9   1        7.47       26.58     71.42 o 
   2   9   1        2.09      -16.62    102.52 o 
   3   9   1      109.07       89.80     90.49 o 
   4   9   1        2.18       21.08     87.28 o 
   5   9   1        9.77      -23.48     54.40 o 
   6   9   1        0.67      -16.86     63.13 o 
   7   9   1        4.12      -27.46     67.82 o 
   8   9   1      107.15      113.00     98.10 o 
  -4  10   1      304.85      233.92     98.99 o 
  -3  10   1       24.84       58.93    112.34 o 
  -2  10   1        2.91      -24.04     72.65 o 
  -1  10   1       81.57      122.10     76.81 o 
   0  10   1        1.15       40.75     73.47 o 
   1  10   1       88.43      177.12     74.50 o 
   2  10   1        3.22      110.56     84.62 o 
   3  10   1      150.91       51.40     86.48 o 
 -18   0   2      279.12      415.32     91.37 o 
 -17   0   2     1366.62     1386.96    120.89 o 
 -16   0   2       18.79       37.80     55.21 o 
 -15   0   2      167.65      145.26     71.95 o 
 -14   0   2        0.43        7.99     73.08 o 
 -13   0   2     1511.81     1564.92    113.36 o 
 -12   0   2       86.85       46.52     64.69 o 
 -11   0   2      266.46      257.52     68.12 o 
 -10   0   2        6.53       25.78     58.40 o 
  -9   0   2     1931.58     1889.46     94.01 o 
  -8   0   2     2711.67     2674.53    102.34 o 
  -7   0   2     3311.52     3509.60    105.85 o 
  -6   0   2      584.83      653.62     56.05 o 
  -5   0   2    10059.81    10118.27     98.79 o 
  -4   0   2     2299.58     2411.82     48.90 o 
  -3   0   2     6691.01     6619.40     67.06 o 
   1   0   2     2146.69     2097.71     61.78 o 
   2   0   2     4263.77     4113.28    202.51 o 
   3   0   2     1150.88     1190.99     67.02 o 
   4   0   2      236.35      231.64     55.55 o 
   5   0   2      827.78      795.30     69.69 o 
   6   0   2      116.98      162.97     59.44 o 
   7   0   2      947.93      969.42     82.72 o 
   8   0   2      524.76      483.34     77.15 o 
   9   0   2        4.65       -3.06     70.36 o 
  10   0   2     2181.34     2307.61    132.13 o 
  11   0   2      784.53      858.26    105.34 o 
  12   0   2        4.08       23.31     73.09 o 
  13   0   2     1621.60     1539.86    123.15 o 
  14   0   2      270.72      298.09     92.37 o 
  15   0   2      782.53      891.68    118.54 o 
  16   0   2        0.04       -4.16     75.05 o 
 -18   1   2       57.90       57.48     69.79 o 
 -17   1   2       19.80       31.43     40.51 o 
 -16   1   2      105.26       62.02     54.78 o 
 -15   1   2      272.97      236.35     52.92 o 
 -14   1   2      180.30      131.59     54.47 o 
 -13   1   2      523.65      474.07     55.41 o 
 -12   1   2       52.52       46.83     44.75 o 
 -11   1   2      111.23       77.15     42.25 o 
 -10   1   2      132.16      112.97     40.51 o 
  -9   1   2      441.91      471.94     44.65 o 
  -8   1   2     1650.26     1789.25     60.89 o 
  -7   1   2       49.57       52.45     32.10 o 
  -6   1   2     1868.05     1938.87     40.74 o 
  -5   1   2        0.13        2.10     18.98 o 
  -4   1   2      306.32      309.68     22.03 o 
  -3   1   2       14.09       15.62     18.62 o 
  -2   1   2     1482.69     1640.86     54.50 o 
   0   1   2     6864.12     6840.03     56.83 o 
   1   1   2     1718.41     1715.23     22.33 o 
   2   1   2      752.11      808.34     21.22 o 
   3   1   2      158.49      132.41     25.93 o 
   4   1   2      511.69      507.56     52.27 o 
   5   1   2     2391.93     2508.06     68.89 o 
   6   1   2     3141.10     3149.39     80.19 o 
   7   1   2     1554.57     1547.69     66.01 o 
   8   1   2      467.41      440.30     54.04 o 
   9   1   2       66.42       60.49     50.71 o 
  10   1   2     1385.30     1297.00     74.06 o 
  11   1   2      282.26      209.27     58.42 o 
  12   1   2      579.86      526.50     64.21 o 
  13   1   2      364.45      333.14     59.35 o 
  14   1   2       57.78       60.26     56.98 o 
  15   1   2       14.33       23.27     62.05 o 
  16   1   2        0.81       36.29     77.23 o 
 -18   2   2       26.76       42.68     66.41 o 
 -17   2   2       42.20       51.51     66.30 o 
 -16   2   2      176.98      188.08     83.99 o 
 -15   2   2       77.59       74.93     90.62 o 
 -14   2   2      132.45      112.59     47.30 o 
 -13   2   2        7.52       -6.10     44.15 o 
 -12   2   2        0.13       27.16     44.41 o 
 -11   2   2     1668.61     1746.44     69.73 o 
 -10   2   2      501.09      487.09     49.80 o 
  -9   2   2     1201.12     1164.21     52.39 o 
  -8   2   2       29.33       24.05     30.01 o 
  -7   2   2       42.87       31.42     18.88 o 
  -6   2   2     1657.54     1668.96     58.83 o 
  -5   2   2        9.04       10.04     13.99 o 
  -4   2   2      103.56      152.37     14.90 o 
  -3   2   2     1132.40     1091.20     23.68 o 
  -2   2   2     1048.95     1088.03     23.31 o 
  -1   2   2     4695.89     4688.71     40.77 o 
   0   2   2     6213.04     6263.44     46.42 o 
   1   2   2     6132.41     6395.64     54.42 o 
   2   2   2     9085.45     9201.43     60.98 o 
   3   2   2        1.75       13.71     17.84 o 
   4   2   2     1065.68      966.75     28.60 o 
   5   2   2      810.17      774.77     46.94 o 
   6   2   2       28.29        8.64     37.31 o 
   7   2   2      228.78      234.66     45.81 o 
   8   2   2      637.58      704.05     58.01 o 
   9   2   2     1029.01     1002.42     67.27 o 
  10   2   2      209.33      264.59     58.81 o 
  11   2   2      871.24      790.04     81.50 o 
  12   2   2       66.84       15.00     54.76 o 
  13   2   2       65.44       93.62     56.24 o 
  14   2   2       14.77       31.00     80.85 o 
  15   2   2      705.95      654.36    126.57 o 
  16   2   2        0.57       -3.28     86.55 o 
 -18   3   2       13.64        8.09     69.56 o 
 -17   3   2      289.72      281.13     65.95 o 
 -16   3   2       87.14       76.30     79.02 o 
 -15   3   2       55.75       85.22     92.22 o 
 -14   3   2      534.39      612.06    105.83 o 
 -13   3   2      217.47       75.24     82.47 o 
 -12   3   2       51.71       35.64     38.69 o 
 -11   3   2      585.23      472.01     45.66 o 
 -10   3   2     1799.61     1732.98     62.55 o 
  -9   3   2      342.29      303.25     33.22 o 
  -8   3   2        5.02      -10.72     25.16 o 
  -7   3   2      741.90      653.11     34.41 o 
  -6   3   2      437.58      478.07     24.11 o 
  -5   3   2        0.04       -0.80     57.18 o 
  -4   3   2      809.09      763.29     50.66 o 
  -3   3   2      264.19      247.33     11.35 o 
  -2   3   2      417.00      403.20     19.31 o 
  -1   3   2      131.23      127.11     18.68 o 
   0   3   2        1.22        0.15     18.69 o 
   1   3   2      406.24      396.25     28.66 o 
   2   3   2     5018.67     4933.44     55.11 o 
   3   3   2      630.17      613.15     25.96 o 
   4   3   2     2684.88     2717.48     47.36 o 
   5   3   2      325.04      291.01     27.32 o 
   6   3   2      454.06      415.09     45.93 o 
   7   3   2       56.29       53.44     39.93 o 
   8   3   2      580.25      529.61     52.05 o 
   9   3   2      511.11      523.69     77.48 o 
  10   3   2      654.35      645.46     60.58 o 
  11   3   2      118.05       78.48     46.81 o 
  12   3   2       73.10        9.76    101.00 o 
  13   3   2       21.58       22.26    103.03 o 
  14   3   2      128.27      175.91    101.13 o 
  15   3   2       26.62       48.24     92.68 o 
  16   3   2       15.87        9.10    111.78 o 
 -17   4   2      102.54       93.96     62.76 o 
 -16   4   2      350.96      426.99    118.98 o 
 -15   4   2       27.02       66.35     98.20 o 
 -14   4   2      303.98      280.54     99.10 o 
 -13   4   2      122.87       91.47     77.71 o 
 -12   4   2      152.81      116.60     95.24 o 
 -11   4   2      542.34      577.65     96.69 o 
 -10   4   2        0.00        6.26     87.11 o 
  -9   4   2      211.93      174.08     84.62 o 
  -8   4   2      412.61      462.37     94.04 o 
  -7   4   2       65.75       87.32     79.50 o 
  -6   4   2     1028.24     1040.48     98.78 o 
  -5   4   2      249.86      233.24     51.47 o 
  -4   4   2       93.66       83.24     46.46 o 
  -3   4   2      124.44      113.03     13.65 o 
  -2   4   2     1564.45     1505.37     32.06 o 
  -1   4   2     2536.59     2533.41     42.77 o 
   0   4   2       68.24       95.41     30.52 o 
   1   4   2     1167.95     1215.15     37.97 o 
   2   4   2     2199.39     2212.73     41.96 o 
   3   4   2     3768.31     3678.92     59.70 o 
   4   4   2     4008.24     3985.79     47.61 o 
   5   4   2       44.16       30.19     19.92 o 
   6   4   2      123.95      131.88     23.78 o 
   7   4   2      933.09      979.84     48.25 o 
   8   4   2      110.81      122.04     42.85 o 
   9   4   2      338.00      255.30     85.45 o 
  10   4   2       32.21       30.96     83.16 o 
  11   4   2       25.53        5.24     89.22 o 
  12   4   2       83.94       94.14     89.07 o 
  13   4   2      474.18      621.00    106.19 o 
  14   4   2      330.51      395.56    116.17 o 
  15   4   2       49.01       22.95    116.09 o 
 -16   5   2       93.27       89.41     85.57 o 
 -15   5   2        1.40       27.76     92.09 o 
 -14   5   2       45.21       31.72     95.15 o 
 -13   5   2        8.16       29.31     96.69 o 
 -12   5   2        6.31       87.64     98.07 o 
 -11   5   2        1.42      -16.16     89.08 o 
 -10   5   2        4.04       10.06     78.47 o 
  -9   5   2      291.09      216.71     89.99 o 
  -8   5   2      810.51      822.91    108.63 o 
  -7   5   2      139.17      124.20     74.60 o 
  -6   5   2       13.17       29.44     58.18 o 
  -5   5   2       48.20       16.26     51.23 o 
  -4   5   2       99.35       59.44     51.99 o 
  -3   5   2      177.53      184.41     16.89 o 
  -2   5   2        2.33        6.85     19.50 o 
  -1   5   2      898.07      931.84     40.99 o 
   0   5   2      810.33      784.83     46.03 o 
   1   5   2     1244.61     1244.12     52.25 o 
   2   5   2     1285.22     1244.77     33.30 o 
   3   5   2       43.29       47.97     19.66 o 
   4   5   2      115.06      114.72     19.37 o 
   5   5   2      161.66      162.91     30.48 o 
   6   5   2      627.79      590.55     41.80 o 
   7   5   2       74.34       89.58     59.63 o 
   8   5   2       24.57       36.88     90.71 o 
   9   5   2       75.60       58.68     97.39 o 
  10   5   2        0.02       -4.59     92.21 o 
  11   5   2      315.23      374.82     95.27 o 
  12   5   2      490.62      400.44     99.56 o 
  13   5   2        1.77       21.84     93.77 o 
  14   5   2       44.33      137.25    115.11 o 
 -15   6   2       31.86       32.33    102.83 o 
 -14   6   2       35.70      131.89     95.53 o 
 -13   6   2      385.32      391.34    101.26 o 
 -12   6   2      418.57      438.23     94.39 o 
 -11   6   2      180.87      114.60     82.21 o 
 -10   6   2      122.71       77.03     75.64 o 
  -9   6   2        0.27       37.02     72.83 o 
  -8   6   2     1080.82     1094.19    109.28 o 
  -7   6   2      360.15      339.92     65.04 o 
  -6   6   2       10.16       10.98     54.57 o 
  -5   6   2      125.36      104.55     57.35 o 
  -4   6   2       10.83        0.47     56.87 o 
  -3   6   2      154.28      191.62     26.43 o 
  -2   6   2        4.18        4.27     29.93 o 
  -1   6   2      210.82      239.90     34.79 o 
   0   6   2     1209.51     1238.02     70.63 o 
   1   6   2      629.29      655.80     41.31 o 
   2   6   2       12.61       16.06     30.95 o 
   3   6   2      137.92      144.51     31.77 o 
   4   6   2        6.43        3.48     39.96 o 
   5   6   2     2746.01     2822.49     81.69 o 
   6   6   2     1390.30     1219.46     77.05 o 
   7   6   2      196.26      104.36     93.84 o 
   8   6   2       80.94      127.23     88.69 o 
   9   6   2        1.56       -3.27     99.04 o 
  10   6   2       94.98       31.50     82.57 o 
  11   6   2      222.86      175.82     99.05 o 
  12   6   2      178.42      357.38    113.19 o 
  13   6   2       17.63       31.95    106.85 o 
 -13   7   2       66.15       70.13    101.81 o 
 -12   7   2        0.20      -22.02     91.68 o 
 -11   7   2       19.70       17.18     72.43 o 
 -10   7   2       34.31       13.59     92.19 o 
  -9   7   2      140.82      115.41     86.72 o 
  -8   7   2        1.88       27.78     76.24 o 
  -7   7   2      458.44      454.43     66.23 o 
  -6   7   2      311.81      252.52     66.79 o 
  -5   7   2       14.46      -14.55     58.32 o 
  -4   7   2       11.07       28.61     53.17 o 
  -3   7   2      163.55      113.44     53.33 o 
  -2   7   2      288.13      283.25     57.45 o 
  -1   7   2      239.72      293.37     36.90 o 
   0   7   2      551.14      589.10     42.51 o 
   1   7   2        0.63        3.67     44.93 o 
   2   7   2       54.42       43.16     49.80 o 
   3   7   2       12.99       23.16     47.63 o 
   4   7   2      215.76      190.30     55.06 o 
   5   7   2        0.21      -38.78     54.22 o 
   6   7   2      206.30      221.94     60.54 o 
   7   7   2       36.53       15.24     84.51 o 
   8   7   2       25.10        6.56    102.74 o 
   9   7   2        2.75        2.11     88.55 o 
  10   7   2        5.43       45.55     97.43 o 
  11   7   2        0.51      -16.82     89.36 o 
  12   7   2       95.30      121.25     92.51 o 
 -12   8   2      113.40      166.72     88.06 o 
 -11   8   2       25.21       -7.25     98.87 o 
 -10   8   2        6.01        0.86     79.28 o 
  -9   8   2       22.25       22.23     92.42 o 
  -8   8   2       73.40      108.14     76.61 o 
  -7   8   2        1.13       26.59     65.31 o 
  -6   8   2      192.79      255.61     68.64 o 
  -5   8   2       27.98      -12.51     58.12 o 
  -4   8   2       68.21       74.02     55.16 o 
  -3   8   2      251.10      265.40     58.77 o 
  -2   8   2        7.56        8.46     49.87 o 
  -1   8   2       15.59       -0.52    107.06 o 
   0   8   2      125.83      171.10     70.09 o 
   1   8   2       52.57      128.61     67.85 o 
   2   8   2       88.17       77.48     51.58 o 
   3   8   2       74.54       77.45     51.83 o 
   4   8   2        1.36       -7.97     54.02 o 
   5   8   2      162.64       82.38     51.53 o 
   6   8   2      107.51      153.02     65.46 o 
   7   8   2      702.91      674.28    116.80 o 
   8   8   2      511.43      489.02    118.51 o 
   9   8   2      112.89      120.38     94.03 o 
  10   8   2      142.36      171.22    115.36 o 
  -9   9   2        4.92      -20.47     90.24 o 
  -8   9   2       43.62       31.34     88.34 o 
  -7   9   2      261.72      332.61     72.56 o 
  -6   9   2        8.73      -55.05     64.70 o 
  -5   9   2      708.27      574.73    124.31 o 
  -4   9   2      406.52      371.34    124.94 o 
  -3   9   2      419.15      583.28    128.82 o 
  -2   9   2      251.44      191.08     92.22 o 
  -1   9   2       13.60       71.05     75.65 o 
   0   9   2       61.65      113.63     66.39 o 
   1   9   2       34.03      114.34     68.35 o 
   2   9   2       84.55       91.63     73.46 o 
   3   9   2        6.33       44.98     94.65 o 
   4   9   2       11.21      -34.73     79.76 o 
   5   9   2       63.82       63.85     52.32 o 
   6   9   2        0.17      -13.49     66.84 o 
   7   9   2        1.54      -24.03     88.56 o 
  -4  10   2       81.55       31.76    105.26 o 
  -3  10   2        3.71       75.27     88.80 o 
  -2  10   2       27.88       61.79     69.55 o 
  -1  10   2      184.11      213.59     76.36 o 
   0  10   2       10.86       44.39     69.97 o 
   1  10   2        4.45       58.11     82.64 o 
   2  10   2       60.31      133.85     74.69 o 
 -19   1   3      128.04      130.62     63.59 o 
 -18   1   3       97.42      139.50     92.14 o 
 -17   1   3      371.82      437.98     71.18 o 
 -16   1   3       12.50        4.06     53.45 o 
 -15   1   3      158.36      204.79     54.60 o 
 -14   1   3      396.13      354.85     57.50 o 
 -13   1   3     2741.86     2722.02    160.15 o 
 -12   1   3     2948.48     2933.76     91.07 o 
 -11   1   3      580.89      530.20     53.06 o 
 -10   1   3     2048.54     2059.84     73.08 o 
  -9   1   3       39.70       36.18     37.54 o 
  -8   1   3      700.16      691.16     46.54 o 
  -7   1   3      530.60      531.31     40.74 o 
  -6   1   3     2169.19     2140.20     45.35 o 
  -5   1   3     1782.75     1834.88     40.45 o 
  -4   1   3      425.38      400.08     31.40 o 
  -3   1   3      369.74      350.60     26.88 o 
  -2   1   3       45.86       52.34     22.05 o 
  -1   1   3       69.58       69.13     16.61 o 
   0   1   3     4520.40     4519.20     43.91 o 
   1   1   3     1074.23      991.97     38.50 o 
   2   1   3     3024.83     2789.90     99.35 o 
   3   1   3     5908.72     5887.37     55.25 o 
   4   1   3        3.27       -5.05     39.65 o 
   5   1   3      844.09      724.93     88.38 o 
   6   1   3        2.11      -14.97     44.75 o 
   7   1   3     5274.30     5225.19    146.37 o 
   8   1   3      477.21      449.48     60.72 o 
   9   1   3     1101.20     1072.14    130.30 o 
  10   1   3      559.50      512.54     65.34 o 
  11   1   3        2.96       20.49     58.87 o 
  12   1   3      346.73      309.32     68.52 o 
  13   1   3       35.67       27.63     59.69 o 
  14   1   3       23.84       10.54     60.89 o 
  15   1   3      286.56      299.86     78.54 o 
  16   1   3       84.99       77.55    104.20 o 
 -18   2   3       30.50       37.20     77.98 o 
 -17   2   3       93.23      230.64    103.97 o 
 -16   2   3       56.86       48.95     87.02 o 
 -15   2   3      725.12      678.07     92.22 o 
 -14   2   3        3.39       36.65     45.05 o 
 -13   2   3        6.17       20.75     43.70 o 
 -12   2   3       18.44        2.45     41.81 o 
 -11   2   3       60.58       48.53     39.49 o 
 -10   2   3      988.23      913.30     81.91 o 
  -9   2   3     1373.37     1438.53     55.76 o 
  -8   2   3      331.98      316.16     36.32 o 
  -7   2   3      452.90      414.13     29.35 o 
  -6   2   3     1923.81     1972.27     41.52 o 
  -5   2   3     3174.57     3249.07     46.06 o 
  -4   2   3     3577.66     3573.64     48.16 o 
  -3   2   3      182.58      199.51     21.92 o 
  -2   2   3       10.99       -3.84     21.65 o 
  -1   2   3     2337.47     2222.10     39.31 o 
   0   2   3       74.84      149.34     33.02 o 
   1   2   3     1045.10     1114.73     39.70 o 
   2   2   3        3.51        5.65     21.05 o 
   3   2   3        1.50       -2.45     38.82 o 
   4   2   3      180.54      165.16     26.49 o 
   5   2   3      239.82      222.00     28.70 o 
   6   2   3      104.04       65.78     42.63 o 
   7   2   3      354.19      387.17     53.02 o 
   8   2   3      845.02      888.78     66.84 o 
   9   2   3      165.79      156.13     53.43 o 
  10   2   3       46.88       42.93     56.24 o 
  11   2   3        1.96       -0.28     51.43 o 
  12   2   3      513.13      588.20     66.22 o 
  13   2   3        0.86        0.04     51.61 o 
  14   2   3       36.65       55.55     79.17 o 
  15   2   3       19.30       42.25     88.46 o 
 -18   3   3       22.41      129.92     85.47 o 
 -17   3   3       35.12       57.53     96.47 o 
 -16   3   3      543.97      553.10    105.16 o 
 -15   3   3       13.92      -25.44     93.24 o 
 -14   3   3      826.47      835.08    107.25 o 
 -13   3   3       71.76       84.03     83.41 o 
 -12   3   3       92.99       16.78     90.68 o 
 -11   3   3     1773.98     1830.02     66.14 o 
 -10   3   3        9.46       19.37     31.01 o 
  -9   3   3     1904.70     1839.21     63.29 o 
  -8   3   3     1228.13     1253.50     37.29 o 
  -7   3   3      511.95      531.48     22.54 o 
  -6   3   3      300.28      254.38     16.29 o 
  -5   3   3       31.28       45.22     13.53 o 
  -4   3   3     2125.60     2119.82     36.01 o 
  -3   3   3        8.30        7.53     18.66 o 
  -2   3   3      699.26      718.34     26.87 o 
  -1   3   3     1337.65     1290.30     42.97 o 
   0   3   3      423.61      426.33     41.83 o 
   1   3   3     2494.31     2638.20     68.07 o 
   2   3   3      226.52      218.54     31.32 o 
   3   3   3     2869.64     2802.16     54.70 o 
   4   3   3     2037.57     1966.88     68.47 o 
   5   3   3      164.69      175.30     48.60 o 
   6   3   3      753.73      641.77    105.23 o 
   7   3   3      127.41       48.23     50.23 o 
   8   3   3     1534.04     1539.36     72.40 o 
   9   3   3      840.95      901.77     66.93 o 
  10   3   3      118.60      120.70     48.12 o 
  11   3   3      182.68      150.39     65.53 o 
  12   3   3      172.42       93.63    107.34 o 
  13   3   3      149.21      188.68    122.06 o 
  14   3   3      551.78      689.51    133.77 o 
  15   3   3       14.20       11.44    108.24 o 
 -17   4   3       43.55      -23.55    106.40 o 
 -16   4   3       87.61      111.71     88.76 o 
 -15   4   3       81.86      137.10     99.15 o 
 -14   4   3      195.00      121.45     90.44 o 
 -13   4   3      325.28      310.22     98.01 o 
 -12   4   3      619.75      449.43     93.95 o 
 -11   4   3      755.32      768.44    115.73 o 
 -10   4   3      179.70      194.12     98.53 o 
  -9   4   3       62.76       41.85     16.31 o 
  -8   4   3       12.30       13.70     14.12 o 
  -7   4   3      114.40      127.37     72.94 o 
  -6   4   3      602.63      566.89     19.65 o 
  -5   4   3      677.22      656.39     39.24 o 
  -4   4   3      586.86      597.38     17.64 o 
  -3   4   3       81.82       69.11     18.27 o 
  -2   4   3      702.80      683.76     28.61 o 
  -1   4   3      119.62       97.53     31.15 o 
   0   4   3       12.89        0.39     34.74 o 
   1   4   3      680.55      621.22     47.86 o 
   2   4   3       66.62       60.89     31.73 o 
   3   4   3     1273.61     1262.69     47.15 o 
   4   4   3       59.57       43.75     33.73 o 
   5   4   3      176.79      129.18     50.80 o 
   6   4   3      398.30      439.72     54.97 o 
   7   4   3      581.49      540.68     54.13 o 
   8   4   3       15.24       26.12     49.79 o 
   9   4   3      164.73      172.06     99.99 o 
  10   4   3        5.07       12.00     97.98 o 
  11   4   3        3.06       13.37     83.21 o 
  12   4   3       44.12       28.90     95.62 o 
  13   4   3       45.43       16.60    103.44 o 
  14   4   3        2.22      -15.50    101.65 o 
 -16   5   3      231.20      308.22    112.95 o 
 -15   5   3      136.64      124.74    106.34 o 
 -14   5   3      332.10      371.46     99.10 o 
 -13   5   3       45.03       -1.21     93.08 o 
 -12   5   3        0.17       43.05     95.11 o 
 -11   5   3      319.46      307.30     89.08 o 
 -10   5   3       18.80        2.29     92.63 o 
  -9   5   3     2723.82     2731.44    154.13 o 
  -8   5   3        9.88       22.19     77.92 o 
  -7   5   3      255.03      209.78     85.69 o 
  -6   5   3      121.60      117.16     58.53 o 
  -5   5   3        2.73        8.78     52.50 o 
  -4   5   3      230.45      214.44     21.74 o 
  -3   5   3     1236.78     1225.63     43.98 o 
  -2   5   3      412.57      411.61     36.75 o 
  -1   5   3     3055.85     3096.98     67.94 o 
   0   5   3      100.29      101.09     38.13 o 
   1   5   3      315.45      326.73     42.39 o 
   2   5   3      961.00      989.92     47.26 o 
   3   5   3     1039.91     1030.58     48.74 o 
   4   5   3     2289.76     2285.60     65.07 o 
   5   5   3      681.85      646.40     45.88 o 
   6   5   3        3.59       54.58     46.86 o 
   7   5   3       60.83       20.53     85.95 o 
   8   5   3       42.70       49.01     97.64 o 
   9   5   3       57.35      148.22    101.59 o 
  10   5   3      564.84      571.68    118.86 o 
  11   5   3       87.87      142.26     89.72 o 
  12   5   3       59.69      149.93    109.07 o 
  13   5   3       81.29       84.03    114.32 o 
 -15   6   3       15.36       26.98    112.33 o 
 -14   6   3      111.20       64.38    102.89 o 
 -13   6   3       78.00       47.50     95.05 o 
 -12   6   3        7.46      -26.45     82.09 o 
 -11   6   3      453.56      313.05     93.22 o 
 -10   6   3        2.06        1.74     86.07 o 
  -9   6   3       72.30       77.19     91.14 o 
  -8   6   3      149.71      194.89     86.24 o 
  -7   6   3      187.96      210.83     67.91 o 
  -6   6   3        1.03       33.73     55.74 o 
  -5   6   3      160.25      128.97     63.44 o 
  -4   6   3        6.58       13.59     25.20 o 
  -3   6   3      454.23      509.68     37.07 o 
  -2   6   3      260.43      256.42     36.59 o 
  -1   6   3      111.51       80.63     37.43 o 
   0   6   3        4.11        9.55     36.13 o 
   1   6   3      176.80      189.18     38.39 o 
   2   6   3      199.43      186.84     37.77 o 
   3   6   3        7.40       15.25     33.82 o 
   4   6   3      259.35      205.36     55.32 o 
   5   6   3     1845.38     1847.37     86.22 o 
   6   6   3      163.32      147.21     77.20 o 
   7   6   3        7.22      -30.21     73.97 o 
   8   6   3       16.73       22.47     77.45 o 
   9   6   3        1.51        8.59    104.07 o 
  10   6   3      105.89       58.56     95.75 o 
  11   6   3      218.55      132.66    117.03 o 
  12   6   3      107.38      113.08    103.67 o 
 -14   7   3       45.98       25.81     98.25 o 
 -13   7   3       49.66       60.56     98.31 o 
 -12   7   3      260.42      314.20    105.94 o 
 -11   7   3       31.33       54.70     89.93 o 
 -10   7   3       65.38       71.81     94.62 o 
  -9   7   3       87.14      155.01     90.75 o 
  -8   7   3      139.45      253.19     93.08 o 
  -7   7   3     1074.48     1101.25     84.67 o 
  -6   7   3      140.57       94.53     63.21 o 
  -5   7   3      129.58      142.58     61.49 o 
  -4   7   3       66.66       64.96     57.62 o 
  -3   7   3     1957.30     2245.13     97.11 o 
  -2   7   3       89.62      104.84     53.12 o 
  -1   7   3       23.45       50.81     34.21 o 
   0   7   3       20.86       29.46     35.64 o 
   1   7   3       67.00       69.92     48.40 o 
   2   7   3      697.64      697.03     67.03 o 
   3   7   3        2.70       14.10     48.54 o 
   4   7   3       73.17       53.72     52.02 o 
   5   7   3      161.80      148.58     51.83 o 
   6   7   3      464.34      507.94     69.74 o 
   7   7   3      546.94      565.85    111.05 o 
   8   7   3        0.20      -37.02    100.28 o 
   9   7   3       87.85       68.20    109.77 o 
  10   7   3      208.50      280.43     97.46 o 
  11   7   3       12.72       -2.14    123.99 o 
 -12   8   3        0.75      -13.91     90.86 o 
 -11   8   3      135.77      165.03     88.46 o 
 -10   8   3      251.76      315.21    106.88 o 
  -9   8   3       61.56       36.41     89.62 o 
  -8   8   3        5.37      -18.26     73.82 o 
  -7   8   3       18.09       -5.45     65.56 o 
  -6   8   3       38.24       66.97     60.70 o 
  -5   8   3      163.01      153.85     60.02 o 
  -4   8   3        2.34      -26.32     71.56 o 
  -3   8   3       48.43       42.68     55.24 o 
  -2   8   3      176.50      232.92    103.41 o 
  -1   8   3       50.79      106.87    100.26 o 
   0   8   3      317.16      254.95     75.88 o 
   1   8   3      358.83      400.68     76.02 o 
   2   8   3      149.44      182.65     54.54 o 
   3   8   3       16.70        0.92     54.43 o 
   4   8   3        5.29       17.12     50.96 o 
   5   8   3       80.50      126.34     55.95 o 
   6   8   3        1.59      -18.56     60.77 o 
   7   8   3      216.49      237.59     95.25 o 
   8   8   3        0.02        6.40     88.89 o 
   9   8   3       56.14      108.63    106.26 o 
  -9   9   3       18.49        6.80     90.77 o 
  -8   9   3        3.40        1.95     77.85 o 
  -7   9   3        0.33      -14.10     66.74 o 
  -6   9   3       78.70       75.46     62.86 o 
  -5   9   3       28.54      -38.22    117.99 o 
  -4   9   3       38.18       22.60    104.33 o 
  -3   9   3       15.72       -4.42     99.06 o 
  -2   9   3       92.55      130.54    108.93 o 
  -1   9   3        5.09       75.30     73.66 o 
   0   9   3      388.16      330.23     77.39 o 
   1   9   3       27.47       14.62     70.36 o 
   2   9   3       16.64       27.89     73.42 o 
   3   9   3        6.45        9.43     91.15 o 
   4   9   3      103.33       99.63     82.78 o 
   5   9   3       41.78       82.63     58.20 o 
   6   9   3       28.60       44.53     73.64 o 
  -3  10   3       11.23       10.67    131.42 o 
  -2  10   3       55.14       54.98     76.42 o 
  -1  10   3       37.94       44.18     65.48 o 
   0  10   3       15.46       37.62     80.60 o 
   1  10   3      166.85      195.79     75.54 o 
 -19   0   4       37.96       73.89     78.30 o 
 -18   0   4       37.00       20.24     71.17 o 
 -17   0   4      201.85      264.83     78.51 o 
 -16   0   4      206.81      209.98     73.82 o 
 -15   0   4        4.31       37.34     72.13 o 
 -14   0   4      846.81      917.45     94.39 o 
 -13   0   4     1323.49     1237.45    102.52 o 
 -12   0   4     3190.67     3171.36    138.36 o 
 -11   0   4       50.25       55.66     62.46 o 
 -10   0   4        2.16        7.44     57.42 o 
  -9   0   4      461.31      437.39     68.54 o 
  -8   0   4     8155.79     8088.07    166.01 o 
  -7   0   4    12583.18    12632.00    192.38 o 
  -6   0   4       81.54      140.57     53.83 o 
  -5   0   4     9183.25     9578.30    158.91 o 
  -4   0   4      256.92      324.05     65.76 o 
  -3   0   4     4409.22     4367.57    126.17 o 
  -2   0   4     4435.59     4584.52    128.50 o 
  -1   0   4     2603.79     2631.74     48.64 o 
   0   0   4     1736.36     1727.38     88.68 o 
   1   0   4      958.83      991.02     80.86 o 
   2   0   4      449.01      526.76     67.08 o 
   3   0   4      341.45      440.94     73.39 o 
   4   0   4      671.35      675.40     79.64 o 
   5   0   4     1725.03     1719.84    103.87 o 
   6   0   4      876.03      839.56     91.84 o 
   7   0   4      511.39      449.47     85.33 o 
   8   0   4     1868.70     1929.21    126.29 o 
   9   0   4      294.66      319.34     99.15 o 
  10   0   4      910.02      791.39    113.21 o 
  11   0   4     2292.81     2485.30    156.45 o 
  12   0   4      135.45      207.46     82.50 o 
  13   0   4        4.97      -12.63     97.62 o 
  14   0   4       57.63       59.31     90.70 o 
  15   0   4       16.26       -4.20     84.73 o 
 -19   1   4       40.79       63.13     91.42 o 
 -18   1   4        8.41      -37.21     85.77 o 
 -17   1   4       23.58       29.59     54.94 o 
 -16   1   4      774.90      764.27     68.25 o 
 -15   1   4      944.98      920.22     69.27 o 
 -14   1   4      317.37      340.28     56.14 o 
 -13   1   4       65.98       63.68     47.91 o 
 -12   1   4      348.67      296.65     50.09 o 
 -11   1   4     1795.42     1829.13     74.38 o 
 -10   1   4      437.77      455.11     50.37 o 
  -9   1   4        6.75       23.82     37.53 o 
  -8   1   4      290.31      296.71     43.41 o 
  -7   1   4      505.33      525.20     44.54 o 
  -6   1   4      673.20      743.20     45.79 o 
  -5   1   4       49.23       51.68     37.33 o 
  -4   1   4     1074.37     1134.68     44.91 o 
  -3   1   4      458.10      531.27     50.99 o 
  -2   1   4      106.46       87.81     32.19 o 
  -1   1   4      679.27      672.11     27.96 o 
   0   1   4     2209.88     2166.52     45.71 o 
   1   1   4     3141.64     3137.41     76.54 o 
   2   1   4      115.40       64.14     44.48 o 
   3   1   4     2262.95     2200.20    190.96 o 
   4   1   4     1979.17     1855.39     54.94 o 
   5   1   4     6155.92     6310.77    118.05 o 
   6   1   4      458.94      369.43     56.49 o 
   7   1   4        0.59      -31.17     57.39 o 
   8   1   4       11.32        9.14     55.63 o 
   9   1   4       69.46       65.00     59.86 o 
  10   1   4       14.99        8.27     61.05 o 
  11   1   4      106.55       67.14     57.25 o 
  12   1   4      200.06      188.74     68.25 o 
  13   1   4       28.67       12.92     57.12 o 
  14   1   4       80.09       64.10     60.67 o 
  15   1   4      143.66       79.75     59.40 o 
 -19   2   4       65.93       80.53     87.90 o 
 -18   2   4       74.95       92.63     95.82 o 
 -17   2   4        0.05        2.22     95.50 o 
 -16   2   4      310.55      281.25     98.82 o 
 -15   2   4       10.63       -6.73     46.67 o 
 -14   2   4     1182.73     1248.70     71.63 o 
 -13   2   4       34.35       37.21     43.71 o 
 -12   2   4      325.44      362.50     48.91 o 
 -11   2   4      661.75      644.32     53.46 o 
 -10   2   4        7.54       27.45     38.63 o 
  -9   2   4     2359.97     2394.53     69.05 o 
  -8   2   4       44.61       32.28     34.24 o 
  -7   2   4     3776.82     3684.44     74.10 o 
  -6   2   4     3922.65     3874.52     99.60 o 
  -5   2   4      556.18      523.55     32.24 o 
  -4   2   4     1330.32     1338.59     42.57 o 
  -3   2   4       49.59       60.68     33.38 o 
  -2   2   4      680.37      718.87     39.29 o 
  -1   2   4      302.85      277.32     31.21 o 
   0   2   4     1049.31     1037.79     43.02 o 
   1   2   4     1321.69     1332.04     34.83 o 
   2   2   4        7.18       50.38     48.46 o 
   3   2   4      807.97      836.61     60.02 o 
   4   2   4      367.95      271.29     52.51 o 
   5   2   4      190.70      163.76     27.91 o 
   6   2   4     1453.09     1407.96     73.07 o 
   7   2   4       55.83       84.38     50.63 o 
   8   2   4        4.27       54.63     52.97 o 
   9   2   4      381.27      440.56     66.49 o 
  10   2   4       15.99       17.08     52.61 o 
  11   2   4       11.14       20.81     54.76 o 
  12   2   4      418.32      440.70     65.01 o 
  13   2   4      126.72       82.40     56.67 o 
  14   2   4       53.93       45.26    108.73 o 
  15   2   4      188.74       66.51    121.33 o 
 -18   3   4      120.85      119.74     95.99 o 
 -17   3   4       98.21       75.35     79.98 o 
 -16   3   4       81.03       75.39     97.15 o 
 -15   3   4      900.58      942.32    125.45 o 
 -14   3   4       28.84       19.09     94.96 o 
 -13   3   4       38.12       82.25     91.75 o 
 -12   3   4      659.07      653.73     51.38 o 
 -11   3   4      739.12      693.02     49.10 o 
 -10   3   4       19.90       14.45     31.21 o 
  -9   3   4      503.36      482.50     38.15 o 
  -8   3   4      736.51      746.73     32.24 o 
  -7   3   4       15.01       19.54     20.92 o 
  -6   3   4      451.76      455.66     27.30 o 
  -5   3   4        0.03        1.35     19.19 o 
  -4   3   4       69.69       79.82     23.63 o 
  -3   3   4      156.02      106.18     34.62 o 
  -2   3   4      755.69      729.86     41.12 o 
  -1   3   4     1345.86     1438.80     49.13 o 
   0   3   4      882.75      884.33     44.71 o 
   1   3   4     7035.27     7535.95    116.44 o 
   2   3   4      234.19      258.46     31.83 o 
   3   3   4      153.48      168.04     29.68 o 
   4   3   4      734.76      790.33     61.52 o 
   5   3   4     1564.95     1565.50     75.09 o 
   6   3   4       33.48       10.62     57.01 o 
   7   3   4     1675.84     1649.83     81.60 o 
   8   3   4      320.68      296.25     62.30 o 
   9   3   4      324.33      267.40     59.00 o 
  10   3   4       54.48       90.92     55.57 o 
  11   3   4       34.60       53.85     95.85 o 
  12   3   4        0.01       21.42    110.21 o 
  13   3   4      343.37      439.38    115.50 o 
  14   3   4       27.96       91.59     85.06 o 
 -17   4   4        0.39       -4.30     90.22 o 
 -16   4   4        9.44       18.79    103.11 o 
 -15   4   4       69.72       86.11     80.13 o 
 -14   4   4      214.79      180.08     97.22 o 
 -13   4   4      120.77       30.86     95.01 o 
 -12   4   4       17.02       25.75     94.10 o 
 -11   4   4     1558.26     1644.55    139.49 o 
 -10   4   4      148.83      174.44     99.73 o 
  -9   4   4     3178.22     3031.11    132.17 o 
  -8   4   4      546.70      515.45     30.94 o 
  -7   4   4       89.82       86.48     11.13 o 
  -6   4   4      926.46      831.45     30.81 o 
  -5   4   4       15.21       -6.91     20.16 o 
  -4   4   4     5305.76     5185.62     51.44 o 
  -3   4   4     1129.16     1162.64     47.58 o 
  -2   4   4      159.42      157.45     33.96 o 
  -1   4   4      309.83      342.87     39.12 o 
   0   4   4      216.86      203.32     38.48 o 
   1   4   4       97.23       73.89     45.59 o 
   2   4   4      319.11      331.33     37.83 o 
   3   4   4       32.63       30.15     35.33 o 
   4   4   4      918.86      941.33     47.39 o 
   5   4   4      101.76       73.76     54.26 o 
   6   4   4       10.09       52.20     52.16 o 
   7   4   4      440.21      463.73     60.45 o 
   8   4   4       42.50       75.43     51.56 o 
   9   4   4      600.31      688.21    103.63 o 
  10   4   4       25.17       94.91    102.66 o 
  11   4   4      274.43      215.17     97.45 o 
  12   4   4      251.46      188.53    116.15 o 
  13   4   4      255.06      422.75    125.33 o 
  14   4   4      195.00      262.31    119.51 o 
 -17   5   4      171.01      143.67    100.32 o 
 -16   5   4        6.06      -44.02    104.99 o 
 -15   5   4       63.18        4.20     85.83 o 
 -14   5   4        9.05       20.58    102.14 o 
 -13   5   4       86.00       69.03     86.09 o 
 -12   5   4      272.49      254.33    102.38 o 
 -11   5   4      374.99      336.52    104.09 o 
 -10   5   4      441.52      441.56     95.28 o 
  -9   5   4      740.52      753.60    103.66 o 
  -8   5   4       72.53       25.48     75.57 o 
  -7   5   4      988.36     1103.84    108.22 o 
  -6   5   4     1350.77     1414.61     84.78 o 
  -5   5   4       69.38       59.68     16.18 o 
  -4   5   4      357.13      380.04     26.20 o 
  -3   5   4      227.22      244.75     40.63 o 
  -2   5   4      932.74      968.49     52.79 o 
  -1   5   4     3084.63     3145.39     72.53 o 
   0   5   4      240.64      281.18     42.56 o 
   1   5   4      385.85      372.11     43.36 o 
   2   5   4        1.64        5.03     36.35 o 
   3   5   4       10.56        6.42     37.39 o 
   4   5   4      197.07      189.67     39.70 o 
   5   5   4        1.33       21.23     53.37 o 
   6   5   4      102.19      101.43     79.15 o 
   7   5   4      216.80      250.08    102.65 o 
   8   5   4       10.04       -9.51     99.60 o 
   9   5   4      619.70      616.42    118.85 o 
  10   5   4      149.05      224.35     96.33 o 
  11   5   4      692.61      664.57    131.28 o 
  12   5   4      193.07      196.75    109.94 o 
  13   5   4       48.01      136.87     92.92 o 
 -15   6   4      136.26      109.55    106.65 o 
 -14   6   4      130.54      150.15     85.49 o 
 -13   6   4      458.80      620.25    115.28 o 
 -12   6   4      184.05      189.62    103.98 o 
 -11   6   4      306.77      316.48     95.94 o 
 -10   6   4      492.17      458.33    106.21 o 
  -9   6   4       23.67       19.18     77.89 o 
  -8   6   4       71.84      152.54     92.45 o 
  -7   6   4      229.66      167.63     64.96 o 
  -6   6   4       24.29       39.63     60.02 o 
  -5   6   4       14.20       26.69     56.70 o 
  -4   6   4      283.99      328.68     62.68 o 
  -3   6   4       63.95       81.43     37.81 o 
  -2   6   4     1255.02     1290.82     56.34 o 
  -1   6   4      375.10      367.67     45.33 o 
   0   6   4      256.67      284.59     43.41 o 
   1   6   4       21.73       33.56     37.55 o 
   2   6   4     1602.04     1708.89     59.58 o 
   3   6   4     1044.09     1109.21     57.26 o 
   4   6   4      205.80      167.47     50.02 o 
   5   6   4      224.33      190.28     49.26 o 
   6   6   4       55.49       60.77     90.16 o 
   7   6   4      247.95      434.71     96.44 o 
   8   6   4       17.96       13.11     71.38 o 
   9   6   4      383.63      467.98    109.72 o 
  10   6   4       88.27       41.88    114.97 o 
  11   6   4       14.66      -10.02     86.87 o 
  12   6   4       31.16        2.70    121.61 o 
 -14   7   4       14.11       72.03     92.41 o 
 -13   7   4       11.93       33.28     81.00 o 
 -12   7   4       14.25       10.72     84.31 o 
 -11   7   4       36.64       19.93     91.45 o 
 -10   7   4      250.98      188.45    102.08 o 
  -9   7   4       12.77      -46.07     88.79 o 
  -8   7   4       47.58       31.88     85.24 o 
  -7   7   4      176.82      144.78     62.17 o 
  -6   7   4      251.63      325.00     71.48 o 
  -5   7   4      863.23     1089.59    120.65 o 
  -4   7   4       43.72       49.16     57.16 o 
  -3   7   4     1289.43     1344.19     83.87 o 
  -2   7   4      176.84      148.25     37.57 o 
  -1   7   4      174.80      148.55     39.85 o 
   0   7   4       57.19       21.75     38.67 o 
   1   7   4       93.56      132.53     44.56 o 
   2   7   4      212.89      208.57     54.27 o 
   3   7   4      136.66      135.90     52.79 o 
   4   7   4       21.09       33.06     49.41 o 
   5   7   4       19.77       11.70     49.26 o 
   6   7   4        7.35      -38.97     91.20 o 
   7   7   4        6.82      -13.92     81.44 o 
   8   7   4        9.75       -1.24     77.65 o 
   9   7   4       13.69       20.11     92.48 o 
  10   7   4      349.18      423.55    133.29 o 
 -12   8   4       25.33      172.06    107.43 o 
 -11   8   4        8.54        5.35     94.35 o 
 -10   8   4        8.89       45.05     82.75 o 
  -9   8   4        0.77      -52.87     78.65 o 
  -8   8   4        4.12      -29.50     81.53 o 
  -7   8   4      139.26       87.39     69.39 o 
  -6   8   4       27.49      -22.47     59.51 o 
  -5   8   4       21.99       15.77     65.09 o 
  -4   8   4        6.23       36.05     56.50 o 
  -3   8   4        0.24       -0.10     55.39 o 
  -2   8   4        0.19       -2.01    111.65 o 
  -1   8   4        2.37       63.29     96.55 o 
   0   8   4        2.80       41.66     59.01 o 
   1   8   4      146.22      176.59     69.52 o 
   2   8   4      246.44      361.96     56.14 o 
   3   8   4      577.24      546.54     68.44 o 
   4   8   4        9.03       20.04     48.86 o 
   5   8   4        5.11      -25.13     52.29 o 
   6   8   4       22.66       62.99     84.02 o 
   7   8   4      617.72      627.39    111.96 o 
   8   8   4      126.31       55.19    100.66 o 
  -9   9   4       58.07      134.81     85.90 o 
  -8   9   4        8.68      -35.53     88.94 o 
  -7   9   4        6.05        0.02     64.26 o 
  -6   9   4      290.58      248.11     71.99 o 
  -5   9   4     1047.89     1156.50    131.98 o 
  -4   9   4       35.84       44.85    104.48 o 
  -3   9   4       34.79       42.78    108.11 o 
  -2   9   4       85.64       94.17    109.00 o 
  -1   9   4       10.47       27.29     60.94 o 
   0   9   4       95.62      101.86     63.52 o 
   1   9   4       42.95       37.65     68.70 o 
   2   9   4       89.62       90.70     71.72 o 
   3   9   4       39.95       97.31     61.11 o 
   5   9   4      130.68      263.14     97.62 o 
 -19   1   5       39.78       85.13     79.61 o 
 -18   1   5       85.29      145.92     81.94 o 
 -17   1   5      447.93      561.21     67.94 o 
 -16   1   5        0.01       -6.14     50.41 o 
 -15   1   5      216.60      229.56     52.08 o 
 -14   1   5      960.32      892.36     69.44 o 
 -13   1   5     1057.94      995.41     79.70 o 
 -12   1   5        1.76        9.68     48.52 o 
 -11   1   5     1414.43     1336.26     82.52 o 
 -10   1   5      825.75      821.89     57.24 o 
  -9   1   5      441.02      390.13     48.97 o 
  -8   1   5       81.74      117.62     40.21 o 
  -7   1   5     1691.99     1742.45     63.57 o 
  -6   1   5        5.23       42.66     56.70 o 
  -5   1   5        8.41        6.15     42.42 o 
  -4   1   5      774.09      754.12     58.21 o 
  -3   1   5     2738.52     2814.56     68.05 o 
  -2   1   5     3805.92     3535.45     88.81 o 
  -1   1   5       72.80       80.84     22.70 o 
   0   1   5        3.22      -11.41     28.29 o 
   1   1   5      612.03      667.78     58.63 o 
   2   1   5     6484.59     6723.64    132.17 o 
   3   1   5     7510.12     7520.55    129.29 o 
   4   1   5     2068.90     1686.82    172.80 o 
   5   1   5     1187.08     1101.93     46.28 o 
   6   1   5        0.76       -2.41     55.31 o 
   7   1   5     1462.66     1494.71     83.55 o 
   8   1   5       17.05       18.05     58.52 o 
   9   1   5     1163.91     1178.52     82.21 o 
  10   1   5        2.93        0.04     62.90 o 
  11   1   5      389.15      411.68     85.31 o 
  12   1   5        0.03        2.22     67.55 o 
  13   1   5      150.41      158.34     69.50 o 
  14   1   5       11.60      -27.21     59.31 o 
 -19   2   5       16.51      -11.96     99.23 o 
 -18   2   5      119.92      123.91     97.48 o 
 -17   2   5       23.43       17.40     88.55 o 
 -16   2   5       81.03       66.80     89.76 o 
 -15   2   5      182.49      156.26     48.57 o 
 -14   2   5      111.38       55.29     43.83 o 
 -13   2   5      717.62      601.66     58.04 o 
 -12   2   5       23.46       -3.54     44.72 o 
 -11   2   5     1414.01     1514.15     69.03 o 
 -10   2   5     3882.28     3951.98     93.99 o 
  -9   2   5     1628.09     1581.63     65.37 o 
  -8   2   5      835.21      884.12     51.15 o 
  -7   2   5     4423.07     4613.22     88.80 o 
  -6   2   5     2450.12     2407.10     69.79 o 
  -5   2   5     3086.50     3163.99    184.69 o 
  -4   2   5      587.16      618.14     59.96 o 
  -3   2   5     4492.43     4531.85     74.49 o 
  -2   2   5      297.44      303.20     38.46 o 
  -1   2   5      371.20      360.93     41.73 o 
   0   2   5        1.64       14.62     33.95 o 
   1   2   5      180.50      193.70     16.82 o 
   2   2   5      204.07      214.54     55.56 o 
   3   2   5      200.41      199.52     58.89 o 
   4   2   5       28.74       13.31     56.23 o 
   5   2   5      767.80      761.92     73.39 o 
   6   2   5     1196.18     1162.80     83.72 o 
   7   2   5      984.05     1018.53     77.32 o 
   8   2   5      156.34      167.11     62.97 o 
   9   2   5     2265.12     2267.11    103.49 o 
  10   2   5      671.74      756.76     71.76 o 
  11   2   5      292.88      315.01     70.89 o 
  12   2   5      104.61       93.34     57.66 o 
  13   2   5      975.03     1273.25    156.48 o 
  14   2   5       88.41       80.26     99.18 o 
 -18   3   5      288.40      440.16    113.05 o 
 -17   3   5      133.14      161.06    106.25 o 
 -16   3   5       44.77       33.56    100.37 o 
 -15   3   5        8.49       34.71     96.89 o 
 -14   3   5      915.82     1047.04    129.36 o 
 -13   3   5      623.26      680.51    109.63 o 
 -12   3   5       16.85       -4.77     37.29 o 
 -11   3   5      445.35      430.56     45.69 o 
 -10   3   5       52.73       57.96     34.21 o 
  -9   3   5     4168.72     4226.69     86.30 o 
  -8   3   5      657.38      614.49     43.39 o 
  -7   3   5        0.13      -14.61     35.22 o 
  -6   3   5      483.04      495.28     44.14 o 
  -5   3   5       45.18       74.99     44.66 o 
  -4   3   5     1381.90     1298.32     62.63 o 
  -3   3   5     1012.48      971.16     48.47 o 
  -2   3   5      192.56      216.36     40.03 o 
  -1   3   5     3361.15     3387.25     70.14 o 
   0   3   5      563.23      596.24     41.15 o 
   1   3   5     5282.43     5339.33     72.97 o 
   2   3   5      258.23      238.16     29.10 o 
   3   3   5      127.40      139.99     59.52 o 
   4   3   5     1097.88     1002.74     97.25 o 
   5   3   5       46.21       20.41     59.95 o 
   6   3   5     2250.72     2342.33    110.39 o 
   7   3   5      172.63      136.38     68.17 o 
   8   3   5       18.83      -16.70     59.50 o 
   9   3   5     1012.37     1034.32     80.77 o 
  10   3   5        6.98      -44.52     63.08 o 
  11   3   5      734.94      722.90    135.53 o 
  12   3   5        0.30      -49.25     94.98 o 
  13   3   5       62.10       84.24    114.53 o 
 -18   4   5      127.16      101.56    109.63 o 
 -17   4   5      158.16      198.84     96.28 o 
 -16   4   5      347.20      411.90    101.91 o 
 -15   4   5      138.44      175.69    104.44 o 
 -14   4   5       37.56       -1.14    102.86 o 
 -13   4   5      111.68       49.19     98.07 o 
 -12   4   5      683.21      575.06    113.76 o 
 -11   4   5       44.63       64.37     88.68 o 
 -10   4   5      805.72      817.21    109.85 o 
  -9   4   5      126.39      157.73     24.94 o 
  -8   4   5      775.42      773.69     37.92 o 
  -7   4   5       27.98       30.03     28.36 o 
  -6   4   5        9.51       13.96     29.08 o 
  -5   4   5       20.24        0.02     39.00 o 
  -4   4   5     1037.18     1087.90     51.41 o 
  -3   4   5      821.16      813.61     49.17 o 
  -2   4   5      233.83      277.84     41.40 o 
  -1   4   5     2618.44     2530.78     68.21 o 
   0   4   5      114.16      114.78     41.77 o 
   1   4   5      597.57      648.97     70.27 o 
   2   4   5       15.92       43.32     32.68 o 
   3   4   5      373.99      358.95     39.57 o 
   4   4   5     1963.69     1821.83     89.08 o 
   5   4   5      488.01      542.82     81.17 o 
   6   4   5      410.49      508.80     68.18 o 
   7   4   5      766.05      706.89     74.82 o 
   8   4   5      101.30      176.24     56.38 o 
   9   4   5        7.58       23.97     82.65 o 
  10   4   5       49.64       77.18     94.13 o 
  11   4   5       13.63       86.04    118.31 o 
  12   4   5        5.66      -49.44     95.00 o 
  13   4   5       33.88       28.81    122.91 o 
 -17   5   5        1.23      -19.45    102.71 o 
 -16   5   5        0.72        4.83     95.95 o 
 -15   5   5        0.17      -31.69    105.32 o 
 -14   5   5      417.78      424.06    101.61 o 
 -13   5   5       42.68       57.28    102.76 o 
 -12   5   5     1022.21     1163.32    136.21 o 
 -11   5   5       13.72       33.41     96.71 o 
 -10   5   5       31.14       26.46     91.19 o 
  -9   5   5       76.10       39.56     92.79 o 
  -8   5   5      470.28      669.99    104.83 o 
  -7   5   5     1202.32     1318.46    113.37 o 
  -6   5   5       53.38       51.19     23.42 o 
  -5   5   5      758.85      778.85     49.72 o 
  -4   5   5        1.08       -0.87     40.50 o 
  -3   5   5      389.25      397.58     47.66 o 
  -2   5   5      238.06      259.39     42.93 o 
  -1   5   5     1383.19     1414.32     60.35 o 
   0   5   5       11.66       13.02     43.52 o 
   1   5   5      664.91      709.35     49.39 o 
   2   5   5        1.06        6.60     39.01 o 
   3   5   5       29.44       15.75     37.74 o 
   4   5   5      206.91      217.88     40.38 o 
   5   5   5      349.53      345.47     60.50 o 
   6   5   5      988.90      978.18    115.46 o 
   7   5   5      253.68      293.18    100.74 o 
   8   5   5      568.15      639.30    125.21 o 
   9   5   5        0.00       44.09    105.81 o 
  10   5   5        5.41      -33.44    104.91 o 
  11   5   5        8.99      -17.35     90.82 o 
  12   5   5      294.58      374.12    129.67 o 
 -15   6   5        0.39      -32.52    102.92 o 
 -14   6   5        1.04      -23.04     93.55 o 
 -13   6   5      157.56       95.40    106.94 o 
 -12   6   5      194.85      167.62     87.88 o 
 -11   6   5      423.11      425.96    116.39 o 
 -10   6   5       10.38       20.41     93.45 o 
  -9   6   5      260.36      225.93     83.69 o 
  -8   6   5       81.61       77.98     82.61 o 
  -7   6   5      497.33      459.99     94.74 o 
  -6   6   5      943.11     1044.14     81.82 o 
  -5   6   5        0.05       -6.59     61.46 o 
  -4   6   5        0.33       -3.68     39.73 o 
  -3   6   5        0.06      -10.49     41.81 o 
  -2   6   5      648.43      661.93     51.49 o 
  -1   6   5       73.93       86.78     42.50 o 
   0   6   5       92.08      101.62     43.13 o 
   1   6   5       61.38       63.12     36.45 o 
   2   6   5      424.00      346.56     45.46 o 
   3   6   5      145.53      101.47     40.04 o 
   4   6   5      409.03      405.47     54.40 o 
   5   6   5      599.15      494.80     95.40 o 
   6   6   5       45.23      138.19    102.54 o 
   7   6   5       10.27       39.52     83.73 o 
   8   6   5        6.22       -6.26     98.87 o 
   9   6   5      254.39      287.83    114.15 o 
  10   6   5       59.73       56.20     86.33 o 
  11   6   5       36.01      212.34    120.75 o 
 -14   7   5       24.41      -17.14     93.51 o 
 -13   7   5      114.59      150.62     90.75 o 
 -12   7   5      474.86      586.99    124.19 o 
 -11   7   5      106.15      167.07    100.58 o 
 -10   7   5      424.51      416.07     99.18 o 
  -9   7   5      104.69      230.02     95.81 o 
  -8   7   5      640.16      649.52    110.86 o 
  -7   7   5      625.11      586.12     77.48 o 
  -6   7   5       77.18      105.28     60.53 o 
  -5   7   5      524.95      521.53     73.15 o 
  -4   7   5      324.91      361.06     66.29 o 
  -3   7   5      262.53      321.52     66.67 o 
  -2   7   5      192.48      207.99     41.06 o 
  -1   7   5      246.01      241.83     43.87 o 
   0   7   5        3.72       18.53     35.01 o 
   1   7   5        3.38        8.78     42.91 o 
   2   7   5      508.96      474.86     54.84 o 
   3   7   5       32.20       35.55     53.61 o 
   4   7   5      141.10       61.95     50.26 o 
   5   7   5      280.50      279.29     87.47 o 
   6   7   5       27.87       46.72     92.30 o 
   7   7   5      384.22      424.69    109.38 o 
   8   7   5      483.76      586.03    126.68 o 
   9   7   5        9.74      -20.26    118.90 o 
 -12   8   5      123.54      185.62    109.46 o 
 -11   8   5        0.13      -45.21    100.27 o 
 -10   8   5       20.12      -13.15    101.64 o 
  -9   8   5       21.13       54.76     97.24 o 
  -8   8   5       81.76      124.74     95.05 o 
  -7   8   5       63.16       67.55     61.97 o 
  -6   8   5       10.00       36.02     67.26 o 
  -5   8   5      209.54      235.02    105.15 o 
  -4   8   5      492.94      532.00     69.13 o 
  -3   8   5       13.33       -5.51     55.27 o 
  -2   8   5        0.13      -17.96    109.68 o 
  -1   8   5      129.01      134.49    111.96 o 
   0   8   5     1746.58     1878.55     99.66 o 
   1   8   5      434.24      468.96     55.08 o 
   2   8   5      336.81      340.85     52.07 o 
   3   8   5      662.25      632.59     58.99 o 
   4   8   5      292.66      160.74     92.95 o 
   5   8   5        5.93        2.46     99.69 o 
   6   8   5        0.35       -2.05     98.77 o 
   7   8   5      126.99      153.59     94.49 o 
  -8   9   5      302.74      275.48     94.39 o 
  -7   9   5        2.66      -16.98     66.41 o 
  -6   9   5       92.69       94.22     65.58 o 
  -5   9   5        3.11      -60.37    107.77 o 
  -4   9   5      287.31      397.00    121.83 o 
  -3   9   5       64.06       92.95    102.53 o 
  -2   9   5       15.04       28.98     94.06 o 
  -1   9   5       24.25       44.70     65.21 o 
   0   9   5       87.51       58.00     63.56 o 
   1   9   5       15.47       13.32     72.56 o 
   2   9   5       22.86      -26.57     95.90 o 
   3   9   5       22.12       68.51     95.77 o 
   4   9   5      148.78      125.68    100.30 o 
 -19   0   6        2.22       24.90     80.28 o 
 -18   0   6       92.88       89.95     77.32 o 
 -17   0   6      157.60      162.95     77.70 o 
 -16   0   6       15.12       42.95     78.67 o 
 -15   0   6      149.47       97.05     78.57 o 
 -14   0   6      577.22      584.86     90.56 o 
 -13   0   6      160.35      112.63     77.61 o 
 -12   0   6     2420.62     2430.37    128.42 o 
 -11   0   6      547.88      485.58     89.10 o 
 -10   0   6     5794.79     5738.12    168.04 o 
  -9   0   6      669.20      667.00     81.78 o 
  -8   0   6     3023.17     2972.90    119.97 o 
  -7   0   6     3356.33     3318.84    128.27 o 
  -6   0   6    10920.31    11154.77    205.44 o 
  -5   0   6    16441.15    16787.54    244.16 o 
  -4   0   6      373.25      355.92    103.95 o 
  -3   0   6       70.91       99.65     89.43 o 
  -2   0   6       68.78       84.56     29.55 o 
  -1   0   6       77.55       98.38     28.52 o 
   0   0   6      633.35      557.27    101.04 o 
   1   0   6     1021.08      936.21    108.71 o 
   2   0   6      764.32      749.90     96.40 o 
   3   0   6     2894.97     2424.82    249.96 o 
   4   0   6        4.97       80.02     83.33 o 
   5   0   6       94.90      229.29     95.70 o 
   6   0   6       56.09       45.22     91.98 o 
   7   0   6     2319.08     2403.91    147.14 o 
   8   0   6     2806.06     3013.34    162.22 o 
   9   0   6        8.47       -0.94     96.82 o 
  10   0   6     1699.25     1659.72    142.71 o 
  11   0   6      996.60     1014.66    123.00 o 
  12   0   6      214.00      212.63    101.68 o 
  13   0   6      112.64      -36.73    104.88 o 
 -19   1   6       23.29       -8.85     92.49 o 
 -18   1   6       64.09      101.77     76.10 o 
 -17   1   6      496.98      490.27     67.89 o 
 -16   1   6      420.40      427.04     60.84 o 
 -15   1   6      756.06      720.22     70.02 o 
 -14   1   6      183.86      184.50     55.63 o 
 -13   1   6      168.66      147.30     52.93 o 
 -12   1   6     1307.55     1225.51     71.24 o 
 -11   1   6        4.29      -20.43     49.63 o 
 -10   1   6        0.29       -5.38     46.26 o 
  -9   1   6       57.48       60.78     45.97 o 
  -8   1   6       17.10       46.91     44.24 o 
  -7   1   6      497.00      530.64     54.96 o 
  -6   1   6      223.17      226.34     53.44 o 
  -5   1   6     5804.83     6080.41     93.10 o 
  -4   1   6      402.83      427.82     66.64 o 
  -3   1   6      729.63      850.94     74.05 o 
  -2   1   6      544.45      466.03     69.88 o 
  -1   1   6      888.04      773.98     72.68 o 
   0   1   6      963.22      891.94     63.82 o 
   1   1   6      700.10      687.17     37.59 o 
   2   1   6     1350.11     1302.70     52.94 o 
   3   1   6       62.27       39.11     58.88 o 
   4   1   6     1467.74     1537.83     89.05 o 
   5   1   6      125.08      139.93     69.81 o 
   6   1   6       36.11       49.42     59.81 o 
   7   1   6      196.16      167.42     63.38 o 
   8   1   6       37.49       78.26     65.81 o 
   9   1   6      134.07      129.68     68.23 o 
  10   1   6        3.00      -30.58     59.44 o 
  11   1   6      193.15      207.01     73.56 o 
  12   1   6       71.52       68.78     63.97 o 
  13   1   6        0.62        5.37     65.99 o 
 -19   2   6       45.10       89.06     99.44 o 
 -18   2   6      266.38      333.43    105.75 o 
 -17   2   6        0.03      -18.24     80.22 o 
 -16   2   6       10.28      -31.71     88.95 o 
 -15   2   6      111.09      106.77     48.27 o 
 -14   2   6      249.49      279.47     52.41 o 
 -13   2   6        9.37       23.70     44.39 o 
 -12   2   6     2661.16     2705.85     89.84 o 
 -11   2   6       10.01       -3.99     44.39 o 
 -10   2   6      293.48      225.73     48.55 o 
  -9   2   6      190.22      207.67     46.66 o 
  -8   2   6        0.81       -6.25     43.72 o 
  -7   2   6     1680.26     1704.21     69.31 o 
  -6   2   6     1442.38     1437.74     65.74 o 
  -5   2   6     1331.64     1267.20     72.20 o 
  -4   2   6     3477.52     3469.49     95.55 o 
  -3   2   6     3028.34     3018.68     92.03 o 
  -2   2   6      472.62      420.73     39.52 o 
  -1   2   6      556.21      565.60     73.92 o 
   0   2   6       31.06       40.70     35.51 o 
   1   2   6     1156.22     1110.97     49.74 o 
   2   2   6      225.09      234.95     40.18 o 
   3   2   6      160.02      159.77     64.42 o 
   4   2   6       76.16       61.15     70.07 o 
   5   2   6        5.16        9.76     68.71 o 
   6   2   6     1302.05     1295.62     91.59 o 
   7   2   6       40.79       40.90     70.25 o 
   8   2   6      593.91      550.79     73.64 o 
   9   2   6       25.93        0.27     61.97 o 
  10   2   6       57.75       68.95     56.85 o 
  11   2   6       29.54       46.93     60.89 o 
  12   2   6       37.22        2.45     60.15 o 
  13   2   6        5.76      -19.84    105.99 o 
 -18   3   6        3.96       -3.36     82.68 o 
 -17   3   6        0.21       -9.83     86.29 o 
 -16   3   6      387.92      469.59    100.05 o 
 -15   3   6      128.33       80.39     88.14 o 
 -14   3   6      121.38      120.62     98.82 o 
 -13   3   6      655.95      663.52    102.91 o 
 -12   3   6      434.00      416.74     49.68 o 
 -11   3   6      164.23      170.27     43.45 o 
 -10   3   6     1066.96     1124.25     60.99 o 
  -9   3   6       17.85       -5.69     39.97 o 
  -8   3   6      298.91      288.31     45.55 o 
  -7   3   6     1588.88     1665.61     66.37 o 
  -6   3   6        1.82       26.84     38.61 o 
  -5   3   6      404.82      358.60     55.66 o 
  -4   3   6      578.47      535.75     48.80 o 
  -3   3   6      461.35      498.52     47.31 o 
  -2   3   6      136.74      125.73     42.12 o 
  -1   3   6      782.86      730.44     49.98 o 
   0   3   6     1361.32     1362.77     58.83 o 
   1   3   6        8.91       29.43     22.89 o 
   2   3   6      560.03      588.90     70.87 o 
   3   3   6      560.55      570.38     74.77 o 
   4   3   6        4.83       18.94     66.23 o 
   5   3   6      250.05      254.77     71.04 o 
   6   3   6      271.54      251.64     77.78 o 
   7   3   6      281.42      207.51     68.20 o 
   8   3   6       13.80      -12.79     59.10 o 
   9   3   6      149.89      102.28     68.89 o 
  10   3   6        2.00      -20.68     67.20 o 
  11   3   6       13.90       46.48     92.62 o 
  12   3   6      110.89      115.67    123.30 o 
  13   3   6       17.69       -6.05     92.74 o 
 -18   4   6        0.67       -2.72    109.27 o 
 -17   4   6      166.16      257.88    109.56 o 
 -16   4   6       37.51      134.26     93.99 o 
 -15   4   6      256.28      213.57     92.76 o 
 -14   4   6      682.29      619.93    111.30 o 
 -13   4   6      450.65      593.65    112.13 o 
 -12   4   6        2.79       35.45     96.32 o 
 -11   4   6      464.84      402.21     94.33 o 
 -10   4   6        9.08      -33.04     93.17 o 
  -9   4   6     3722.77     3681.21     80.73 o 
  -8   4   6     1472.82     1512.44     58.02 o 
  -7   4   6      203.70      229.33     42.43 o 
  -6   4   6      402.35      352.06     59.77 o 
  -5   4   6      104.54       87.69     44.23 o 
  -4   4   6     1798.28     1783.90     65.43 o 
  -3   4   6      423.64      421.81     51.19 o 
  -2   4   6     1805.50     1820.84     66.66 o 
  -1   4   6      312.84      346.95     49.45 o 
   0   4   6      251.58      291.26     49.47 o 
   1   4   6      319.72      323.09     35.88 o 
   2   4   6       79.35       61.34     34.62 o 
   3   4   6       58.78       95.76     69.72 o 
   4   4   6     1071.07     1033.29     82.41 o 
   5   4   6       55.66       78.90     70.07 o 
   6   4   6     1567.75     1698.68    143.99 o 
   7   4   6      692.88      694.59     72.40 o 
   8   4   6       31.25       13.78    111.12 o 
   9   4   6      247.48      218.37    118.09 o 
  10   4   6       42.09       29.36    113.92 o 
  11   4   6      958.46      917.34    128.55 o 
 -17   5   6       19.32       -5.98     95.97 o 
 -16   5   6      111.63       85.28     94.19 o 
 -15   5   6       19.55       30.06    109.53 o 
 -14   5   6        0.37      -27.78    107.73 o 
 -13   5   6       75.54      116.57    103.15 o 
 -12   5   6      250.22      207.96     94.40 o 
 -11   5   6      927.83     1008.38    120.78 o 
 -10   5   6     1095.25     1170.19    125.88 o 
  -9   5   6      725.38      806.16    113.55 o 
  -8   5   6      541.12      449.28     95.18 o 
  -7   5   6      841.95      872.49    117.02 o 
  -6   5   6      129.85      111.87     45.72 o 
  -5   5   6       45.68       53.64     45.04 o 
  -4   5   6        4.39        2.25     44.59 o 
  -3   5   6        1.41        8.88     44.83 o 
  -2   5   6      264.41      266.51     46.98 o 
  -1   5   6     1094.94     1143.82     64.42 o 
   0   5   6       37.46       47.97     47.50 o 
   1   5   6       49.33       88.39     36.49 o 
   2   5   6      143.52      107.56     39.41 o 
   3   5   6      253.35      292.82     40.34 o 
   4   5   6      773.30      762.57     81.80 o 
   5   5   6       32.99       40.26     59.87 o 
   6   5   6       39.12       42.72     81.84 o 
   7   5   6      171.45      133.74    109.27 o 
   8   5   6      353.80      291.19    106.21 o 
   9   5   6      644.65      664.23    113.16 o 
  10   5   6      129.80      113.24    100.78 o 
  11   5   6       54.10       -6.94    129.93 o 
 -15   6   6      458.83      662.64    138.59 o 
 -14   6   6      129.96       58.01     98.19 o 
 -13   6   6       19.62      -11.38     99.88 o 
 -12   6   6        0.48      -18.80    100.65 o 
 -11   6   6      346.13      294.50    100.42 o 
 -10   6   6      244.22      239.64     89.15 o 
  -9   6   6      521.39      620.82    106.10 o 
  -8   6   6      385.27      405.68     98.58 o 
  -7   6   6      751.65      962.12    118.16 o 
  -6   6   6      592.78      587.97     76.63 o 
  -5   6   6      243.14      189.06     45.74 o 
  -4   6   6       16.93       -4.21     43.40 o 
  -3   6   6      442.32      437.73     50.32 o 
  -2   6   6     1742.11     1794.58     69.75 o 
  -1   6   6       28.71       46.55     41.29 o 
   0   6   6     1395.45     1475.39     66.21 o 
   1   6   6      831.87      827.70     51.16 o 
   2   6   6      886.79      894.90     49.08 o 
   3   6   6      120.38       82.08     56.90 o 
   4   6   6      495.82      428.04     91.89 o 
   5   6   6      439.04      477.81    108.55 o 
   6   6   6        3.39      -54.89     78.88 o 
   8   6   6       48.77      -18.79    101.43 o 
   9   6   6      173.09       51.53     91.77 o 
  10   6   6        6.63      -18.50    106.53 o 
 -14   7   6       49.92       66.24    112.71 o 
 -13   7   6        1.47       20.85     85.11 o 
 -12   7   6       22.31       37.37    105.28 o 
 -11   7   6      176.39      133.33     90.27 o 
 -10   7   6      237.66      185.98    104.60 o 
  -9   7   6       55.96       38.63     86.02 o 
  -8   7   6      220.96      186.26     92.95 o 
  -7   7   6       48.95       29.91     64.41 o 
  -6   7   6      152.97      198.80     63.46 o 
  -5   7   6       80.58       30.26     67.32 o 
  -4   7   6       62.34       40.45     59.62 o 
  -3   7   6      372.50      360.97     67.16 o 
  -2   7   6       30.19       45.27     44.42 o 
  -1   7   6       96.66       93.98     45.85 o 
   0   7   6       28.74       33.32     36.61 o 
   1   7   6       35.43       66.43     46.62 o 
   2   7   6       18.81       40.35     41.60 o 
   3   7   6      119.06      142.56     64.36 o 
   4   7   6        1.32       57.95     95.03 o 
   5   7   6      113.63       32.28    103.80 o 
   6   7   6       97.62       62.54    104.72 o 
   7   7   6      103.57       77.95     88.64 o 
   8   7   6        6.10      -47.95    104.50 o 
 -11   8   6        1.56      -19.46    102.90 o 
 -10   8   6      274.12      259.74    113.29 o 
  -9   8   6        9.21       32.27     98.62 o 
  -8   8   6       75.43       78.20     85.06 o 
  -7   8   6      563.01      578.39     78.78 o 
  -6   8   6       23.02       81.65     66.30 o 
  -5   8   6      290.10      327.00     73.27 o 
  -4   8   6       45.87       67.05     64.12 o 
  -3   8   6       17.49      109.81    113.93 o 
  -2   8   6       64.69       91.41    115.00 o 
  -1   8   6       23.76      -26.16    118.56 o 
   0   8   6       14.12       42.70     60.96 o 
   1   8   6        0.40       11.48     56.78 o 
   2   8   6        1.84        3.34     61.19 o 
   3   8   6       27.05       70.36     69.22 o 
   4   8   6       39.69       52.18     63.66 o 
   5   8   6        0.21      -28.95     97.92 o 
   6   8   6        2.22      -30.00     87.59 o 
  -8   9   6      255.47      294.60    102.87 o 
  -7   9   6      258.70      315.16     75.60 o 
  -6   9   6      327.00      269.44     76.23 o 
  -5   9   6      189.49      179.32    116.25 o 
  -4   9   6      107.22       39.81     94.20 o 
  -3   9   6      317.51      448.59    124.84 o 
  -2   9   6        7.26       70.99    114.74 o 
  -1   9   6       13.75       45.52     57.70 o 
   0   9   6       80.66      157.71    122.49 o 
   1   9   6        1.11       42.47    114.33 o 
   2   9   6        0.00       -0.26    104.78 o 
 -19   1   7      184.27      199.05     94.23 o 
 -18   1   7      272.43      217.59     96.68 o 
 -17   1   7      156.28      142.00     57.22 o 
 -16   1   7      122.89      133.03     55.56 o 
 -15   1   7      114.54      133.38     54.45 o 
 -14   1   7      930.17      907.19     69.20 o 
 -13   1   7      179.72      230.37     54.18 o 
 -12   1   7       95.02       58.04     53.53 o 
 -11   1   7      152.77      114.08     53.62 o 
 -10   1   7      339.61      355.85     55.81 o 
  -9   1   7      184.08      185.53     53.15 o 
  -8   1   7        1.76       13.63     49.66 o 
  -7   1   7     1909.29     1826.80     95.17 o 
  -6   1   7      403.34      415.10     60.75 o 
  -5   1   7      820.43      808.21     77.26 o 
  -4   1   7      408.64      397.53     60.68 o 
  -3   1   7      902.00      869.47     80.73 o 
  -2   1   7      327.81      272.56     74.14 o 
  -1   1   7      628.47      576.74     26.28 o 
   0   1   7     2015.59     1781.57    104.44 o 
   1   1   7      140.79      158.03     31.92 o 
   2   1   7       19.04       16.60     29.44 o 
   3   1   7      195.93      231.88     33.90 o 
   4   1   7     1135.52     1161.45    150.94 o 
   5   1   7      327.32      280.12     71.17 o 
   6   1   7      649.03      609.91     84.39 o 
   7   1   7        0.95      -24.87     71.18 o 
   8   1   7      665.04      798.40     84.56 o 
   9   1   7       42.67       57.36     72.43 o 
  10   1   7       73.63       93.61     58.46 o 
  11   1   7       28.63       56.92     65.00 o 
  12   1   7       97.60      192.05     66.86 o 
 -19   2   7        2.91      -41.37     87.61 o 
 -18   2   7       59.55      125.90     88.86 o 
 -17   2   7       11.14       23.04    101.68 o 
 -16   2   7        3.86        2.70     80.66 o 
 -15   2   7       14.09       12.72     50.33 o 
 -14   2   7        4.85       20.68     47.95 o 
 -13   2   7        1.24       18.20     47.30 o 
 -12   2   7     1037.65     1037.10     71.23 o 
 -11   2   7       94.25      120.80     50.45 o 
 -10   2   7      384.39      397.85     56.80 o 
  -9   2   7      108.61      101.64     48.71 o 
  -8   2   7     4284.71     4379.33    105.30 o 
  -7   2   7     1512.94     1391.75     73.73 o 
  -6   2   7      345.35      341.89     49.28 o 
  -5   2   7       11.35      -11.27     65.73 o 
  -4   2   7     3094.87     3218.87    101.98 o 
  -3   2   7      796.48      800.13     73.77 o 
  -2   2   7       10.89        3.69     66.43 o 
  -1   2   7       55.17       61.74     39.71 o 
   0   2   7      308.68      259.61     43.17 o 
   1   2   7      299.06      317.03     43.99 o 
   2   2   7        1.79       66.99     42.09 o 
   3   2   7       85.87       73.95     40.58 o 
   4   2   7     1190.85     1185.47     86.97 o 
   5   2   7     1065.75      980.44     88.90 o 
   6   2   7      544.85      426.88     76.63 o 
   7   2   7      210.35      177.43     71.05 o 
   8   2   7      850.52      884.21     92.31 o 
   9   2   7      551.64      665.25     90.37 o 
  10   2   7       91.91        3.11     74.85 o 
  11   2   7        4.37      -51.59    109.33 o 
  12   2   7      284.64      328.03    137.23 o 
 -18   3   7      558.85      667.58    108.17 o 
 -17   3   7       17.16      -13.55     90.74 o 
 -16   3   7      836.04      789.37    130.51 o 
 -15   3   7       28.69       49.73     96.46 o 
 -14   3   7      106.32      115.89     88.14 o 
 -13   3   7      231.10      149.27     95.14 o 
 -12   3   7       23.84       78.29     41.78 o 
 -11   3   7       23.65       -2.43     44.42 o 
 -10   3   7      265.84      214.54     49.27 o 
  -9   3   7      200.13      232.96     47.63 o 
  -8   3   7     1264.62     1316.89     82.02 o 
  -7   3   7      158.77      159.19     54.32 o 
  -6   3   7       17.75       57.95     63.61 o 
  -5   3   7       68.56       54.98     67.61 o 
  -4   3   7      259.27      250.28     65.85 o 
  -3   3   7      942.40      904.02     59.07 o 
  -2   3   7      372.24      353.81     57.32 o 
  -1   3   7      180.34      207.42     44.99 o 
   0   3   7       24.88       34.44     46.58 o 
   1   3   7      761.82      705.40     35.92 o 
   2   3   7      101.47      136.85     49.22 o 
   3   3   7      543.00      529.95     85.51 o 
   4   3   7      210.61      150.01     73.18 o 
   5   3   7        1.81       21.44     67.39 o 
   6   3   7     1555.45     1566.30     97.23 o 
   7   3   7       54.02       86.40     66.21 o 
   8   3   7       24.87       13.12     70.18 o 
   9   3   7       28.52       19.94     75.35 o 
  10   3   7        8.66      -33.81    107.16 o 
  11   3   7      677.95      663.52    139.51 o 
  12   3   7       30.88       -0.76    128.20 o 
 -17   4   7       35.89       82.44    105.43 o 
 -16   4   7       46.77      -22.43    102.06 o 
 -15   4   7      121.71      118.06    108.66 o 
 -14   4   7      513.87      493.55    118.99 o 
 -13   4   7        4.66       15.51     93.42 o 
 -12   4   7       19.81       19.82     79.83 o 
 -11   4   7      118.73      177.37     98.22 o 
 -10   4   7      302.39      231.24    102.50 o 
  -9   4   7      152.94      126.96     41.41 o 
  -8   4   7      150.88      159.30     46.17 o 
  -7   4   7        1.11       20.61     40.85 o 
  -6   4   7      335.63      340.82     64.98 o 
  -5   4   7      130.57      184.25     63.33 o 
  -4   4   7      388.34      351.99     53.12 o 
  -3   4   7       66.08       32.76     52.27 o 
  -2   4   7     2470.35     2416.96     77.92 o 
  -1   4   7     1162.74     1058.06     75.69 o 
   0   4   7        3.99       45.10     49.82 o 
   1   4   7       89.91      103.80     28.62 o 
   2   4   7      141.76      174.11     53.53 o 
   3   4   7      231.56      214.81     73.04 o 
   4   4   7      451.64      425.47     94.43 o 
   5   4   7      184.39      236.11     74.35 o 
   6   4   7        1.68       -5.50     65.49 o 
   7   4   7        1.83       51.77     71.86 o 
   8   4   7       59.16       37.58     98.77 o 
   9   4   7       31.57      -16.33     86.49 o 
  10   4   7       30.54      -14.18     91.43 o 
  11   4   7       20.81       26.08    104.74 o 
 -16   5   7      160.27      270.33    111.96 o 
 -15   5   7       47.69       82.38    109.06 o 
 -14   5   7       32.21       43.72    106.81 o 
 -13   5   7       66.03       97.36    107.40 o 
 -12   5   7      125.75      187.91    106.77 o 
 -11   5   7        1.92       25.71     97.52 o 
 -10   5   7      109.99      218.07     93.15 o 
  -9   5   7      169.17      193.96     93.69 o 
  -8   5   7        9.34       29.57     96.64 o 
  -7   5   7        0.01       13.60     35.76 o 
  -6   5   7       53.11       59.96     56.83 o 
  -5   5   7      235.39      219.94     51.89 o 
  -4   5   7     1007.90     1050.95     63.76 o 
  -3   5   7      645.41      597.65     59.59 o 
  -2   5   7      124.79       85.52     50.37 o 
  -1   5   7      204.57      172.47     50.31 o 
   0   5   7       61.26       93.01     51.42 o 
   1   5   7      972.53     1024.51     49.19 o 
   2   5   7      166.70      149.17     50.67 o 
   3   5   7      273.59      378.56     55.26 o 
   4   5   7        4.87       -7.71     65.99 o 
   5   5   7      105.50       61.90    105.76 o 
   6   5   7       11.34        1.13    109.13 o 
   7   5   7        1.10      -42.59     94.71 o 
   8   5   7      163.65      114.42    116.44 o 
   9   5   7      322.53      284.82    124.27 o 
  10   5   7        9.10      -19.46    120.32 o 
 -15   6   7        7.97        6.51    119.89 o 
 -14   6   7       22.63        8.21     91.04 o 
 -13   6   7       18.05       -6.95    102.90 o 
 -12   6   7      138.05      164.72    103.57 o 
 -11   6   7      304.79      412.93    109.49 o 
 -10   6   7        0.06       42.71     87.27 o 
  -9   6   7        8.07       13.16     81.19 o 
  -8   6   7       64.39       70.61     84.67 o 
  -7   6   7      180.23       69.50     89.55 o 
  -6   6   7      147.10      124.31     70.91 o 
  -5   6   7       45.90       58.61     46.07 o 
  -4   6   7      178.17      178.67     48.64 o 
  -3   6   7       11.76       -7.75     47.11 o 
  -2   6   7      188.76      184.47     50.24 o 
  -1   6   7      187.60      228.34     49.16 o 
   0   6   7      286.90      272.15     40.55 o 
   1   6   7        9.31       27.79     50.07 o 
   2   6   7      136.16      123.86     49.69 o 
   3   6   7      156.54      187.48     48.58 o 
   4   6   7      196.71      102.34    101.16 o 
   5   6   7       63.12       20.28     99.85 o 
   6   6   7       93.68        2.41    110.69 o 
   7   6   7       15.60      -14.63    104.38 o 
   8   6   7      102.94       66.29    124.08 o 
   9   6   7      132.37       91.73    117.72 o 
 -13   7   7        3.59      -36.38     96.52 o 
 -12   7   7       72.43       47.65    100.43 o 
 -11   7   7      141.63       93.09    101.75 o 
 -10   7   7      520.28      585.83    117.34 o 
  -9   7   7      113.21      111.89     84.56 o 
  -8   7   7        0.02       12.35     94.22 o 
  -7   7   7      268.62      283.82     91.51 o 
  -6   7   7      769.11      838.76     84.37 o 
  -5   7   7      544.60      488.61     73.09 o 
  -4   7   7        9.92       -5.88     62.55 o 
  -3   7   7       20.17       36.10     63.19 o 
  -2   7   7       46.22       43.98     47.76 o 
  -1   7   7        9.14       30.52     42.77 o 
   0   7   7        4.45       46.96     44.96 o 
   1   7   7       67.70      120.29     66.07 o 
   2   7   7       95.40      110.50     62.90 o 
   3   7   7      357.85      521.00     80.13 o 
   4   7   7       11.57       58.44     65.09 o 
   5   7   7      139.18      210.79    105.38 o 
   6   7   7       63.34       81.05     99.24 o 
   7   7   7      233.71      281.72    115.38 o 
 -11   8   7       56.15       42.27     89.90 o 
 -10   8   7       16.64       55.22     96.30 o 
  -9   8   7        0.04       23.05    102.84 o 
  -8   8   7       10.91       -7.95     85.59 o 
  -7   8   7       39.46       35.92     65.93 o 
  -6   8   7        0.10       -8.53     67.83 o 
  -5   8   7      259.88      337.25     73.08 o 
  -4   8   7       82.75       38.38     61.29 o 
  -3   8   7      137.60      152.80     62.37 o 
  -2   8   7      245.27      205.79    112.11 o 
  -1   8   7      314.67      270.49    118.34 o 
   0   8   7      297.44      262.42    102.78 o 
   1   8   7        9.69        4.22     61.65 o 
   2   8   7      573.51      576.17     82.33 o 
   3   8   7      262.61      281.45     79.17 o 
   4   8   7       24.19       -8.86     63.53 o 
  -7   9   7       35.22       45.59    127.40 o 
  -6   9   7       93.00       86.80    113.78 o 
  -5   9   7       91.16       85.33     98.27 o 
  -4   9   7       59.24       53.55    126.92 o 
  -3   9   7       25.15      -11.12    115.07 o 
  -2   9   7        3.97      -18.83    114.46 o 
  -1   9   7        2.89       23.19    104.13 o 
   0   9   7       16.10      -67.05    127.60 o 
 -19   0   8       54.21       72.87     90.68 o 
 -18   0   8      273.44      180.60     80.22 o 
 -17   0   8       20.02        3.50     77.45 o 
 -16   0   8       16.89      -23.74     79.64 o 
 -15   0   8      570.24      842.74    105.93 o 
 -14   0   8      185.69      211.30     81.01 o 
 -13   0   8     4059.61     4266.57    175.06 o 
 -12   0   8        8.55       18.98     82.94 o 
 -11   0   8     2712.58     2593.20    138.30 o 
 -10   0   8     5234.87     5044.93    173.86 o 
  -9   0   8      289.08      287.12     89.93 o 
  -8   0   8      951.38      913.69    111.92 o 
  -7   0   8        3.91      -21.67     91.67 o 
  -6   0   8     1067.65     1063.43    109.62 o 
  -5   0   8      987.93      811.49    125.68 o 
  -4   0   8       14.75       49.03    116.52 o 
  -3   0   8      322.10      241.76    119.80 o 
  -2   0   8        6.32        7.31     28.54 o 
  -1   0   8       12.79       67.54    101.88 o 
   0   0   8      714.79      581.32    117.70 o 
   1   0   8      534.34      660.15    130.55 o 
   2   0   8      680.82      676.03    118.88 o 
   3   0   8      667.24      542.49    131.94 o 
   4   0   8      209.14      109.79    101.79 o 
   5   0   8     1631.17     1400.07    145.57 o 
   6   0   8       51.95       -4.65    108.03 o 
   7   0   8      602.80      632.12    117.65 o 
   8   0   8      500.97      474.42    119.46 o 
   9   0   8      539.78      667.05    117.36 o 
  10   0   8      536.67      673.46    130.24 o 
  11   0   8      115.70      176.52    109.05 o 
 -19   1   8      206.05      267.89    106.17 o 
 -18   1   8      116.94      111.14     85.05 o 
 -17   1   8        4.96       51.47     54.89 o 
 -16   1   8        0.63       26.17     53.64 o 
 -15   1   8      388.42      428.97     63.53 o 
 -14   1   8       28.33       28.22     49.79 o 
 -13   1   8       41.70        1.42     56.93 o 
 -12   1   8      220.24      187.08     55.81 o 
 -11   1   8       11.73       11.41     51.68 o 
 -10   1   8      140.13      173.36     55.48 o 
  -9   1   8       16.85       30.96     58.39 o 
  -8   1   8      126.21       86.57     63.32 o 
  -7   1   8      378.10      336.61     68.69 o 
  -6   1   8      981.44     1001.08     65.35 o 
  -5   1   8        3.08       21.47     75.67 o 
  -4   1   8        3.11        9.38     77.69 o 
  -3   1   8      150.78      173.31     80.68 o 
  -2   1   8       22.26       31.72     27.27 o 
  -1   1   8       98.85       87.61     16.80 o 
   0   1   8     1499.27     1469.43    100.28 o 
   1   1   8      615.24      567.27     88.81 o 
   2   1   8      433.83      379.86     33.80 o 
   3   1   8       55.20        1.64     78.13 o 
   4   1   8        8.44       43.33     80.13 o 
   5   1   8        6.81       -9.18     68.88 o 
   6   1   8       36.52       63.12     78.69 o 
   7   1   8       51.81       37.12     78.48 o 
   8   1   8        8.50       -3.51     72.39 o 
   9   1   8      143.42      110.57    112.53 o 
  10   1   8       92.66      166.55     69.30 o 
  11   1   8        0.06      -21.78     86.85 o 
 -19   2   8        1.69      -70.41     88.95 o 
 -18   2   8       33.56       29.52    101.68 o 
 -17   2   8       74.73       35.32     92.16 o 
 -16   2   8      165.24      195.75    103.36 o 
 -15   2   8     1016.77     1029.01     72.12 o 
 -14   2   8       12.68       26.06     47.27 o 
 -13   2   8       52.15       23.62     48.92 o 
 -12   2   8      491.78      434.55     60.36 o 
 -11   2   8     1802.21     1781.76     85.41 o 
 -10   2   8      462.05      424.67     59.56 o 
  -9   2   8      767.34      714.73     68.61 o 
  -8   2   8      958.26      936.54     72.89 o 
  -7   2   8      110.38       95.83     64.02 o 
  -6   2   8      200.43      134.60     73.04 o 
  -5   2   8      244.05      249.33     74.41 o 
  -4   2   8      318.51      360.23     75.16 o 
  -3   2   8      220.70      251.32     67.50 o 
  -2   2   8      321.54      289.11     84.42 o 
  -1   2   8      626.33      542.42     52.03 o 
   0   2   8        3.04       -9.30     41.04 o 
   1   2   8      275.86      223.29     70.60 o 
   2   2   8        5.13       39.38     41.58 o 
   3   2   8      401.20      410.99     45.08 o 
   4   2   8      125.33      171.95     70.24 o 
   5   2   8        0.45       38.75     78.27 o 
   6   2   8      269.00      260.24     81.65 o 
   7   2   8        1.36       16.78     70.68 o 
   8   2   8       98.35      116.68     72.11 o 
   9   2   8      313.53      354.47     83.58 o 
  10   2   8      381.62      380.55     83.30 o 
  11   2   8      273.50      196.40     88.04 o 
 -18   3   8       45.52       36.11     87.74 o 
 -17   3   8        0.00       27.02     88.65 o 
 -16   3   8      160.74      164.28    109.71 o 
 -15   3   8      113.12      130.28     87.17 o 
 -14   3   8      129.45       59.34     98.33 o 
 -13   3   8      395.87      352.90     97.38 o 
 -12   3   8      213.99      172.08     48.95 o 
 -11   3   8        2.30      -15.90     44.63 o 
 -10   3   8       20.25       41.22     47.80 o 
  -9   3   8      467.37      416.97     60.13 o 
  -8   3   8        4.40       15.93     55.29 o 
  -7   3   8      556.56      545.87     55.52 o 
  -6   3   8      472.00      374.42     80.23 o 
  -5   3   8        0.14      -10.63     70.39 o 
  -4   3   8     1538.96     1562.85     96.06 o 
  -3   3   8      613.29      693.86     81.24 o 
  -2   3   8     2006.36     1859.14     71.89 o 
  -1   3   8       32.46        1.68     49.51 o 
   0   3   8      108.69       83.58     19.41 o 
   1   3   8       16.14       56.78     46.38 o 
   2   3   8       20.30       63.28     48.47 o 
   3   3   8       97.10      156.82     48.37 o 
   4   3   8      469.24      480.26     52.70 o 
   5   3   8        0.67        9.71     65.81 o 
   6   3   8        9.85      -23.54     66.35 o 
   7   3   8       70.52       80.92     70.72 o 
   8   3   8        0.09       11.10     74.03 o 
   9   3   8       38.15       66.47     80.65 o 
  10   3   8      251.04      243.90    132.43 o 
 -17   4   8      285.00      308.74    100.10 o 
 -16   4   8      323.05      467.30    111.66 o 
 -15   4   8       64.63       65.20    102.37 o 
 -14   4   8      205.08      181.77    107.20 o 
 -13   4   8      430.81      421.18    104.56 o 
 -12   4   8      343.26      388.18    108.88 o 
 -11   4   8      141.79      211.79     94.60 o 
 -10   4   8       24.70       27.19    101.23 o 
  -9   4   8      153.94      114.62     51.11 o 
  -8   4   8      267.60      243.64     55.62 o 
  -7   4   8     1476.24     1508.06     87.82 o 
  -6   4   8     2023.38     2055.61     95.50 o 
  -5   4   8       20.41        1.99     71.62 o 
  -4   4   8      282.35      257.12     54.49 o 
  -3   4   8     1033.64      951.25     65.92 o 
  -2   4   8      759.96      709.65     64.06 o 
  -1   4   8        0.79        3.83     54.03 o 
   0   4   8        3.70       17.58     51.60 o 
   1   4   8      464.32      486.05     58.12 o 
   2   4   8      270.77      341.56     56.31 o 
   3   4   8        0.29       -6.97     49.38 o 
   4   4   8        0.10       46.99     47.57 o 
   5   4   8       63.86       88.72     77.30 o 
   6   4   8      775.32      901.94     91.63 o 
   7   4   8        6.91      -16.49     97.05 o 
   8   4   8      371.66      322.59    122.48 o 
   9   4   8        2.11      -34.75     99.24 o 
  10   4   8        4.08       17.44     97.26 o 
 -16   5   8      237.51      230.47    122.72 o 
 -15   5   8        3.22      -27.40    105.77 o 
 -14   5   8      323.45      310.87    109.99 o 
 -13   5   8      160.39      303.81    107.87 o 
 -12   5   8       20.00       10.58    101.41 o 
 -11   5   8        0.99       -6.79    103.76 o 
 -10   5   8      289.51      147.16     97.58 o 
  -9   5   8      250.52      259.01     98.08 o 
  -8   5   8      463.99      490.66    111.13 o 
  -7   5   8       73.78      136.44     60.30 o 
  -6   5   8      104.41      118.85     62.83 o 
  -5   5   8        0.28        9.34     51.33 o 
  -4   5   8      687.36      755.35     60.12 o 
  -3   5   8       34.45       23.81     53.92 o 
  -2   5   8      215.80      184.04     55.58 o 
  -1   5   8      181.74      107.17     53.78 o 
   0   5   8        7.91       63.48     50.11 o 
   1   5   8        9.30       55.98     51.36 o 
   2   5   8        1.63       23.80     50.57 o 
   3   5   8       29.56       46.70     51.30 o 
   4   5   8       47.71       85.60     53.00 o 
   5   5   8        0.61      -13.62    113.00 o 
   6   5   8       91.34      146.39    109.62 o 
   7   5   8      152.73      133.45     94.64 o 
   8   5   8      360.34      348.60    133.62 o 
   9   5   8      154.89      173.89    126.28 o 
 -15   6   8       97.10      122.80     93.18 o 
 -14   6   8        0.26        7.12    110.97 o 
 -13   6   8      105.59      188.70    110.72 o 
 -12   6   8        0.22      -15.00     96.46 o 
 -11   6   8       46.50       55.32     85.46 o 
 -10   6   8      292.43      327.37     91.28 o 
  -9   6   8        9.72      -19.33     86.33 o 
  -8   6   8      244.99      246.79     91.65 o 
  -7   6   8       19.89       24.36     86.25 o 
  -6   6   8       53.62       35.01     89.59 o 
  -5   6   8     2361.94     2519.26     85.25 o 
  -4   6   8      405.57      454.73     56.30 o 
  -3   6   8        0.30        3.41     50.57 o 
  -2   6   8       13.29        1.80     49.29 o 
  -1   6   8       47.13       41.72     51.23 o 
   0   6   8     1091.63     1134.24     69.29 o 
   1   6   8       49.53       54.58     48.49 o 
   2   6   8       10.66       32.79     48.38 o 
   3   6   8        1.56      -10.23     47.81 o 
   4   6   8       12.71       53.73     67.33 o 
   5   6   8       11.82       22.58     65.84 o 
   6   6   8      168.91      330.43    129.11 o 
   7   6   8        6.72      -10.45    103.09 o 
 -13   7   8       65.03       28.24    109.79 o 
 -12   7   8      176.21       96.33     97.62 o 
 -11   7   8        5.23       44.86    107.37 o 
 -10   7   8      183.08      169.30     87.33 o 
  -9   7   8        0.15       49.10    101.55 o 
  -8   7   8      552.82      461.30    115.21 o 
  -7   7   8       13.66       -3.85     83.75 o 
  -6   7   8      303.91      306.32     75.11 o 
  -5   7   8       86.14      101.53     69.62 o 
  -4   7   8       18.63       33.83     62.22 o 
  -3   7   8       10.29       -2.43     58.98 o 
  -2   7   8       19.75      -19.14     48.51 o 
  -1   7   8       27.42       18.85     51.39 o 
   0   7   8      206.56      215.37     48.51 o 
   1   7   8       85.97      124.14     67.75 o 
   2   7   8        0.52       18.99     58.63 o 
   3   7   8       42.39       40.31     66.83 o 
   4   7   8        5.52       96.05     65.13 o 
   5   7   8       76.15       43.86     66.10 o 
 -10   8   8      285.11      338.08    112.68 o 
  -9   8   8       33.16       33.60     88.90 o 
  -8   8   8        5.19       28.32     94.36 o 
  -7   8   8      420.31      387.66    100.43 o 
  -6   8   8       10.32       18.31     63.91 o 
  -5   8   8       17.87       -7.19     72.87 o 
  -4   8   8       18.44      -14.18     70.31 o 
  -3   8   8      189.22      140.96     58.41 o 
  -2   8   8       11.97      -37.18    113.80 o 
  -1   8   8        0.48       27.13     97.85 o 
   0   8   8      178.20      223.88    117.89 o 
   1   8   8       12.65       60.80    110.80 o 
   2   8   8      137.43      115.86     62.22 o 
   3   8   8        0.69        1.51     68.73 o 
 -19   1   9       13.38       74.28     99.16 o 
 -18   1   9      764.27      873.05    128.41 o 
 -17   1   9      253.92      262.99     62.43 o 
 -16   1   9      374.16      421.06     63.95 o 
 -15   1   9        3.91       57.63     53.97 o 
 -14   1   9      156.88      150.34     61.02 o 
 -13   1   9      255.36      254.15     59.19 o 
 -12   1   9      430.15      353.76     64.59 o 
 -11   1   9      375.15      425.27     64.81 o 
 -10   1   9      949.36      868.05     75.49 o 
  -9   1   9      880.63      819.76     78.62 o 
  -8   1   9       57.73       78.42     70.52 o 
  -7   1   9       37.26       50.21     70.81 o 
  -6   1   9      221.84      172.26     84.85 o 
  -5   1   9     4040.24     3888.66    132.79 o 
  -4   1   9      364.15      407.10    102.74 o 
  -3   1   9     5491.06     5182.66    149.08 o 
  -2   1   9     1304.18     1152.75    100.81 o 
  -1   1   9      291.34      299.80     93.42 o 
   0   1   9      375.33      415.64     88.30 o 
   1   1   9      125.88      172.30     80.26 o 
   2   1   9     1243.12     1190.64    102.79 o 
   3   1   9       27.76       41.20     79.79 o 
   4   1   9       19.24       45.14     80.26 o 
   5   1   9      127.53       25.20     92.69 o 
   6   1   9       38.23       29.03     83.43 o 
   7   1   9        8.78       12.47     85.60 o 
   8   1   9      194.52      248.96     90.27 o 
   9   1   9        5.52       39.20     73.31 o 
  10   1   9      401.24      434.86     89.71 o 
 -18   2   9      287.78      226.65    105.10 o 
 -17   2   9      254.54      348.89    105.76 o 
 -16   2   9       80.15       30.08     98.30 o 
 -15   2   9      586.81      555.19     65.64 o 
 -14   2   9      721.41      693.43     71.21 o 
 -13   2   9     1591.62     1634.43     87.00 o 
 -12   2   9      292.78      313.80     61.95 o 
 -11   2   9     1236.24     1257.94     78.21 o 
 -10   2   9      905.16      890.62     75.22 o 
  -9   2   9     1572.73     1490.09     87.37 o 
  -8   2   9      355.36      369.67     71.37 o 
  -7   2   9        2.45       -6.72     57.02 o 
  -6   2   9        9.44       41.92     82.92 o 
  -5   2   9       13.71       49.85     82.50 o 
  -4   2   9      441.34      383.05     88.35 o 
  -3   2   9       33.30       78.98     90.38 o 
  -2   2   9     1742.63     1668.14    112.59 o 
  -1   2   9      739.09      758.33    103.68 o 
   0   2   9        0.86       44.37     91.70 o 
   1   2   9      189.77      151.13     43.00 o 
   2   2   9     1000.65      996.76    143.51 o 
   3   2   9      518.75      557.62    175.89 o 
   4   2   9       11.87       75.02     69.35 o 
   5   2   9        1.16       31.74     74.04 o 
   6   2   9      209.59      292.10     83.05 o 
   7   2   9      169.62      252.76     81.12 o 
   8   2   9        5.03       25.01     72.30 o 
   9   2   9        3.29       11.43     73.63 o 
  10   2   9       36.98       63.17     83.43 o 
 -18   3   9       16.37      -17.82    113.89 o 
 -17   3   9       56.80       37.50     85.05 o 
 -16   3   9      800.11      860.93    130.83 o 
 -15   3   9       22.93        3.40     94.54 o 
 -14   3   9       10.00       48.49    100.03 o 
 -13   3   9       18.04       45.33     89.23 o 
 -12   3   9       35.80       44.41     47.47 o 
 -11   3   9      899.49      956.76     78.06 o 
 -10   3   9       71.67       67.57     54.52 o 
  -9   3   9       49.69       14.15     54.54 o 
  -8   3   9      278.04      361.29     63.01 o 
  -7   3   9      718.19      597.57     88.14 o 
  -6   3   9     1606.95     1536.24    105.13 o 
  -5   3   9      795.05      703.60     89.76 o 
  -4   3   9       37.94      111.69     75.45 o 
  -3   3   9      270.25      330.71     81.42 o 
  -2   3   9     1631.81     1693.54     88.47 o 
  -1   3   9     1288.07     1331.59     70.25 o 
   0   3   9       11.11      -16.75     49.04 o 
   1   3   9      140.86      107.38     48.76 o 
   2   3   9       32.65       38.12     45.49 o 
   3   3   9      445.52      516.46     81.68 o 
   4   3   9      309.56      469.11     83.71 o 
   5   3   9        6.97       29.15     69.45 o 
   6   3   9       49.83      177.08     82.01 o 
   7   3   9      139.79      190.75     82.34 o 
   8   3   9      335.64      332.72     76.73 o 
   9   3   9      128.50      130.74    116.69 o 
 -17   4   9       82.96       91.45    109.55 o 
 -16   4   9       24.88       10.73    103.22 o 
 -15   4   9      107.35      128.54     87.46 o 
 -14   4   9      325.19      343.71    108.95 o 
 -13   4   9        0.71      -52.27    105.58 o 
 -12   4   9        0.50      -31.33     89.89 o 
 -11   4   9      132.40      157.57    102.87 o 
 -10   4   9        2.81        9.63     50.74 o 
  -9   4   9     1062.10      987.93     68.94 o 
  -8   4   9      464.24      539.91     65.21 o 
  -7   4   9     1476.11     1561.33     97.67 o 
  -6   4   9        0.13        6.19     73.88 o 
  -5   4   9       40.32       58.81     70.39 o 
  -4   4   9     1650.14     1669.59     97.97 o 
  -3   4   9      451.78      408.31     58.32 o 
  -2   4   9      141.24      167.41     52.63 o 
  -1   4   9       78.29       85.08     53.60 o 
   0   4   9       37.30       49.51     49.18 o 
   1   4   9        1.47       -5.74     58.97 o 
   2   4   9       17.69       45.66     49.10 o 
   3   4   9       51.09       26.52     72.68 o 
   4   4   9        3.11      -22.73     80.21 o 
   5   4   9       20.98       30.56     81.88 o 
   6   4   9        7.27       28.28     83.94 o 
   7   4   9       28.78       -1.25    104.43 o 
   8   4   9        4.73       16.56    116.95 o 
 -16   5   9        1.81       42.49    104.45 o 
 -15   5   9      282.64      335.72    115.07 o 
 -14   5   9      405.11      458.07    111.82 o 
 -13   5   9       65.27      213.13     96.04 o 
 -12   5   9      169.76      107.56     90.08 o 
 -11   5   9       90.16      122.17     96.87 o 
 -10   5   9      175.16       93.02    110.48 o 
  -9   5   9      170.38      162.39    100.32 o 
  -8   5   9     1665.52     1672.54     93.29 o 
  -7   5   9      616.42      618.86     77.30 o 
  -6   5   9     1200.90     1193.74     86.82 o 
  -5   5   9        3.28       62.86     66.67 o 
  -4   5   9      356.09      295.06     58.12 o 
  -3   5   9       74.24       75.88     53.92 o 
  -2   5   9      681.60      684.32     64.49 o 
  -1   5   9      229.18      244.05     57.17 o 
   0   5   9      155.97      192.09     56.14 o 
   1   5   9      167.25      245.72     53.57 o 
   2   5   9       33.26       78.99     49.45 o 
   3   5   9       45.39       84.70     47.02 o 
   4   5   9      105.70      193.96    106.30 o 
   5   5   9      407.24      547.63    135.57 o 
   6   5   9       62.53      100.46    110.52 o 
   7   5   9      222.02      426.11    105.26 o 
 -14   6   9      127.38       97.70     88.87 o 
 -13   6   9       21.02       68.64     94.19 o 
 -12   6   9       10.41       59.79     98.59 o 
 -11   6   9        1.14      -24.38    108.52 o 
 -10   6   9        4.74       18.20    112.33 o 
  -9   6   9       47.37       19.21    106.84 o 
  -8   6   9      168.37      166.76    107.95 o 
  -7   6   9      271.57      272.48    113.06 o 
  -6   6   9      356.15      353.06    109.05 o 
  -5   6   9      119.31      127.95     52.35 o 
  -4   6   9       62.55       87.43     53.05 o 
  -3   6   9       43.13       92.00     51.10 o 
  -2   6   9       52.31      -23.88     56.58 o 
  -1   6   9        1.47      -27.85     55.64 o 
   0   6   9      126.12       97.26     54.43 o 
   1   6   9        0.71       21.79     51.50 o 
   2   6   9      176.77      121.77     55.79 o 
   3   6   9       46.13       45.06     65.59 o 
   4   6   9       29.26      112.26    109.97 o 
   5   6   9       79.28       65.21     97.47 o 
   6   6   9      116.52      220.53    123.51 o 
 -12   7   9      305.21      341.17    105.42 o 
 -11   7   9      222.44      264.40    107.47 o 
 -10   7   9      217.22      383.78    110.98 o 
  -9   7   9      415.48      377.78    102.12 o 
  -8   7   9       34.69      -13.40    102.98 o 
  -7   7   9       16.33      -16.09     99.24 o 
  -6   7   9        4.52       39.72     80.55 o 
  -5   7   9      101.82      146.67     71.45 o 
  -4   7   9       19.47       19.95     62.25 o 
  -3   7   9       34.74        5.03     60.69 o 
  -2   7   9       18.80       28.42     51.35 o 
  -1   7   9        0.04        7.16     49.90 o 
   0   7   9      671.90      784.07     69.35 o 
   1   7   9       57.10      100.66     64.44 o 
   2   7   9       15.35       48.70     67.47 o 
   3   7   9        3.42       11.80     58.00 o 
   4   7   9      114.22      186.36    111.68 o 
  -9   8   9       34.67       44.97     98.58 o 
  -8   8   9      472.85      606.33    120.49 o 
  -7   8   9      228.36      206.10     93.68 o 
  -6   8   9       14.98       -3.50     74.44 o 
  -5   8   9      346.03      336.87     75.05 o 
  -4   8   9      113.85      114.35     66.07 o 
  -3   8   9      272.76      330.87    106.06 o 
  -2   8   9       22.63       25.58    110.97 o 
  -1   8   9        9.88       -7.73    115.00 o 
   0   8   9       27.89      -12.79    105.68 o 
 -18   0  10      863.86      780.03    113.68 o 
 -17   0  10     1044.59     1126.08    119.50 o 
 -16   0  10      365.29      453.80    101.34 o 
 -15   0  10      557.07      626.43    100.49 o 
 -14   0  10        2.50      -43.13     89.31 o 
 -13   0  10     2341.70     2394.70    148.01 o 
 -12   0  10     2269.24     2199.42    142.10 o 
 -11   0  10      526.06      447.26     99.97 o 
 -10   0  10      636.64      431.99    112.36 o 
  -9   0  10      121.00      120.33    106.65 o 
  -8   0  10      712.60      669.98    121.98 o 
  -7   0  10       35.47       51.15    106.18 o 
  -6   0  10      419.25      397.21     89.03 o 
  -5   0  10      349.06      216.19    151.49 o 
  -4   0  10     1338.74     1482.51    166.44 o 
  -3   0  10       16.18       24.91    125.20 o 
  -2   0  10      826.42      625.56    154.63 o 
  -1   0  10      336.66      379.37    145.25 o 
   0   0  10     8489.25     8520.62    274.96 o 
   1   0  10      517.46      597.03    144.03 o 
   2   0  10       87.97      178.02    129.54 o 
   3   0  10      552.63      523.48    125.44 o 
   4   0  10      216.99      258.80    127.25 o 
   5   0  10       15.20       12.16    131.95 o 
   6   0  10      447.79      403.39    147.76 o 
   7   0  10       69.68      145.79    141.05 o 
   8   0  10       29.35      -44.26    140.65 o 
   9   0  10        4.65      -51.20    105.27 o 
 -18   1  10       29.07       33.58     90.30 o 
 -17   1  10       32.20       23.04     57.29 o 
 -16   1  10       47.98       68.66     53.59 o 
 -15   1  10       42.82       51.70     60.87 o 
 -14   1  10        7.48        9.59     58.77 o 
 -13   1  10      122.17      155.47     59.18 o 
 -12   1  10      305.16      306.22     67.24 o 
 -11   1  10      169.09      150.70     71.75 o 
 -10   1  10       79.09       47.14     66.13 o 
  -9   1  10       15.53        8.65     71.93 o 
  -8   1  10      226.41      199.20     69.15 o 
  -7   1  10      188.42      193.52     77.77 o 
  -6   1  10      312.31      309.14     89.10 o 
  -5   1  10     1564.72     1539.06     93.57 o 
  -4   1  10     2309.39     2155.37    187.68 o 
  -3   1  10        4.83       16.68     93.73 o 
  -2   1  10       27.21      107.14     94.27 o 
  -1   1  10     2261.58     2097.51    129.34 o 
   0   1  10     1042.36     1105.54    113.61 o 
   1   1  10      161.81      202.95    162.67 o 
   2   1  10      168.19      146.30     82.01 o 
   3   1  10       46.38        2.24     83.04 o 
   4   1  10        1.24      -29.99     89.16 o 
   5   1  10        7.24       -8.68     76.96 o 
   6   1  10       99.89       92.04     90.30 o 
   7   1  10       38.73      -14.78     86.11 o 
   8   1  10       91.33       74.31     89.31 o 
   9   1  10        3.92      -62.52     83.06 o 
 -18   2  10        9.58       26.72     90.39 o 
 -17   2  10        5.48      -45.57     99.33 o 
 -16   2  10      368.40      412.14    106.67 o 
 -15   2  10        0.85       -3.52     53.56 o 
 -14   2  10      147.36      126.67     56.85 o 
 -13   2  10      146.13      120.52     56.73 o 
 -12   2  10      142.70       74.72     53.89 o 
 -11   2  10      577.84      590.94     70.94 o 
 -10   2  10      204.26      158.11     66.33 o 
  -9   2  10       79.47       34.49     85.65 o 
  -8   2  10      639.85      580.44     78.45 o 
  -7   2  10      182.73      173.81     66.13 o 
  -6   2  10     1234.86     1161.50    105.44 o 
  -5   2  10        1.11       30.03     80.07 o 
  -4   2  10      622.61      628.30     93.89 o 
  -3   2  10        1.41       23.17     90.07 o 
  -2   2  10     1310.30     1318.78    112.00 o 
  -1   2  10      141.88      194.60     98.18 o 
   0   2  10       12.62       26.18     90.63 o 
   1   2  10       42.54       75.67     90.02 o 
   2   2  10      919.92     1000.76    105.88 o 
   3   2  10       62.93       56.62    120.24 o 
   4   2  10       47.55      -17.08     88.32 o 
   5   2  10        4.67       22.34     79.14 o 
   6   2  10        5.59        0.67    107.25 o 
   7   2  10       31.14       80.30     80.17 o 
   8   2  10      160.87      197.58     88.91 o 
 -17   3  10       37.40       -5.16    106.46 o 
 -16   3  10       46.97      102.23     94.77 o 
 -15   3  10       22.05       42.14    100.89 o 
 -14   3  10      500.41      374.64    101.95 o 
 -13   3  10       54.61       79.68    103.65 o 
 -12   3  10       66.19       73.71     54.93 o 
 -11   3  10        1.29       50.46     59.79 o 
 -10   3  10       30.28       -3.87     53.73 o 
  -9   3  10      107.68      102.07     57.99 o 
  -8   3  10     1109.00     1028.05     68.60 o 
  -7   3  10     1992.87     1918.33    108.07 o 
  -6   3  10      145.94      120.64     77.94 o 
  -5   3  10     2432.51     2181.31    162.37 o 
  -4   3  10      357.42      320.46     89.95 o 
  -3   3  10      111.46      157.36     78.97 o 
  -2   3  10       31.24       73.29     69.78 o 
  -1   3  10      895.28      939.31    100.23 o 
   0   3  10      260.39      228.90     51.14 o 
   1   3  10      928.15     1013.50    139.66 o 
   2   3  10      320.82      362.72     92.01 o 
   3   3  10       25.16      112.72    141.00 o 
   4   3  10        8.31      -16.34     80.49 o 
   5   3  10        6.40       57.28     80.79 o 
   6   3  10       10.05       78.20     74.58 o 
   7   3  10       76.57      158.27     76.25 o 
   8   3  10      236.93      306.66     95.58 o 
 -16   4  10      868.02      808.05    122.26 o 
 -15   4  10      104.10      189.98    106.75 o 
 -14   4  10      262.73      415.89    121.91 o 
 -13   4  10      285.98      139.21     92.24 o 
 -12   4  10       78.58       78.37    105.88 o 
 -11   4  10     1076.44     1236.23    134.69 o 
 -10   4  10      255.36      208.13    110.77 o 
  -9   4  10      586.20      603.02     68.08 o 
  -8   4  10        3.91       58.11     52.52 o 
  -7   4  10      280.08      277.21     77.35 o 
  -6   4  10      907.00      867.15     90.74 o 
  -5   4  10        0.82      -21.42     78.09 o 
  -4   4  10      861.64      784.83     86.64 o 
  -3   4  10      327.67      404.42     81.05 o 
  -2   4  10        0.06        9.01     51.39 o 
  -1   4  10      714.54      714.16     65.42 o 
   0   4  10       55.87       65.56     46.69 o 
   1   4  10        0.75       38.34    136.36 o 
   2   4  10      103.08       26.05     85.68 o 
   3   4  10      477.97      527.37     97.78 o 
   4   4  10      875.53     1033.22    105.46 o 
   5   4  10        0.14       86.53     82.66 o 
   6   4  10        2.95       52.00     81.55 o 
   7   4  10       11.49       29.67    121.60 o 
 -15   5  10       29.41      -10.38     92.17 o 
 -14   5  10      148.76      190.98     92.73 o 
 -13   5  10       10.93      -44.43     91.39 o 
 -12   5  10      120.93      119.78     99.41 o 
 -11   5  10       47.31      101.04    110.45 o 
 -10   5  10       30.43      -35.34    107.86 o 
  -9   5  10     1526.22     1466.48    143.76 o 
  -8   5  10      102.25       88.93     66.18 o 
  -7   5  10      334.32      349.85     77.42 o 
  -6   5  10        6.10       44.26     74.49 o 
  -5   5  10        0.10       11.12     74.42 o 
  -4   5  10      255.59      301.68     76.02 o 
  -3   5  10      136.11      141.77     56.72 o 
  -2   5  10       13.25       20.23     54.03 o 
  -1   5  10        8.52      -14.27     55.72 o 
   0   5  10       78.87       83.39     52.14 o 
   1   5  10      833.42      900.70     95.92 o 
   2   5  10      453.06      492.12     89.08 o 
   3   5  10      174.88      153.09     63.24 o 
   4   5  10       85.79       77.49    113.50 o 
   5   5  10      136.18      203.88    113.44 o 
   6   5  10      468.69      450.87    134.55 o 
 -14   6  10      224.74      279.48    101.06 o 
 -13   6  10       53.18      126.96     98.16 o 
 -12   6  10      109.29      144.99    109.79 o 
 -11   6  10      102.46       45.56    113.00 o 
 -10   6  10      314.01      268.12    118.81 o 
  -9   6  10      612.83      727.89    129.80 o 
  -8   6  10      491.61      573.29    125.27 o 
  -7   6  10      970.85     1224.69    138.22 o 
  -6   6  10     1210.44     1195.54    136.18 o 
  -5   6  10     1127.28     1141.66     87.87 o 
  -4   6  10       99.23       85.81     51.92 o 
  -3   6  10      655.81      704.55     64.22 o 
  -2   6  10       12.97       10.83     57.79 o 
  -1   6  10       92.12       78.17     54.51 o 
   0   6  10       19.50       -6.85     55.82 o 
   1   6  10       37.96       -6.59     52.07 o 
   2   6  10       47.47       23.98     72.12 o 
   3   6  10       59.45       -5.95    107.48 o 
   4   6  10        0.62       36.27     83.31 o 
 -11   7  10      416.29      384.56    123.27 o 
 -10   7  10      399.75      447.71    125.49 o 
  -9   7  10      133.07       42.72     95.90 o 
  -8   7  10      200.53      110.56    109.82 o 
  -7   7  10       40.61      105.53     90.43 o 
  -6   7  10      124.96       84.04     98.90 o 
  -5   7  10       10.52      -22.04     64.84 o 
  -4   7  10      143.94      128.96     66.87 o 
  -3   7  10       10.71       17.88     64.57 o 
  -2   7  10       32.71       26.12     53.87 o 
  -1   7  10        0.74       -0.23     53.51 o 
   0   7  10       35.29      -20.09     71.73 o 
   1   7  10        9.63       -0.86     92.94 o 
   2   7  10       46.01       52.78    111.41 o 
  -5   8  10        1.02      -27.85     73.51 o 
  -4   8  10       18.52      -61.94    103.08 o 
 -18   1  11        2.68      -13.77     97.79 o 
 -17   1  11        6.90       17.53     65.83 o 
 -16   1  11       85.86       50.98     86.05 o 
 -15   1  11        5.30        5.30     60.43 o 
 -14   1  11      279.85      259.90     60.95 o 
 -13   1  11       90.18      100.15     59.37 o 
 -12   1  11       38.26       42.71     58.16 o 
 -11   1  11        3.68      -33.36     61.42 o 
 -10   1  11      300.68      215.17     75.78 o 
  -9   1  11      184.82      184.15     76.96 o 
  -8   1  11      775.88      755.81     85.63 o 
  -7   1  11      409.05      416.80     70.77 o 
  -6   1  11        1.41       45.68    108.40 o 
  -5   1  11     1068.39     1072.32     95.65 o 
  -4   1  11        2.20      -40.25    106.72 o 
  -3   1  11     6643.29     6350.53    183.88 o 
  -2   1  11      238.05      276.68    100.40 o 
  -1   1  11     1453.02     1486.48    147.41 o 
   0   1  11       64.52       99.00     92.11 o 
   1   1  11        1.67       68.98     84.39 o 
   2   1  11      288.31      265.79     85.30 o 
   3   1  11        2.41        6.88     75.75 o 
   4   1  11       38.23       12.22     98.37 o 
   5   1  11      375.11      440.99     98.01 o 
   6   1  11      265.04      354.22    112.94 o 
   7   1  11       73.19       69.48     99.65 o 
 -17   2  11       36.65      114.97     88.73 o 
 -16   2  11      437.53      520.80    125.58 o 
 -15   2  11      965.31      953.10    145.97 o 
 -14   2  11      280.23      325.54     64.96 o 
 -13   2  11       78.81       80.61     59.34 o 
 -12   2  11      150.51      200.79     57.72 o 
 -11   2  11      397.18      388.18     69.80 o 
 -10   2  11      165.66      133.52     72.72 o 
  -9   2  11      164.92       89.08     68.97 o 
  -8   2  11       27.51        0.05     71.04 o 
  -7   2  11       18.08       18.65     79.53 o 
  -6   2  11      306.92      324.14     93.13 o 
  -5   2  11       17.95       81.13     79.14 o 
  -4   2  11       68.78       94.57     83.14 o 
  -3   2  11      926.67     1025.45    143.52 o 
  -2   2  11     1958.81     1815.20    113.75 o 
  -1   2  11        2.99       39.93     78.16 o 
   0   2  11      312.70      394.89     97.74 o 
   1   2  11     1202.45     1135.59    111.70 o 
   2   2  11      738.42      784.76    106.59 o 
   3   2  11       91.07      103.44     84.24 o 
   4   2  11      233.20      254.49    102.32 o 
   5   2  11      388.03      522.41    185.14 o 
   6   2  11       44.76        4.86     99.46 o 
   7   2  11      115.39        4.09    102.25 o 
 -17   3  11        0.28       11.87    109.20 o 
 -16   3  11      154.56      164.12     85.71 o 
 -14   3  11       78.70       56.96     87.75 o 
 -13   3  11        9.22      -17.42    110.80 o 
 -12   3  11       16.02       61.94     55.53 o 
 -11   3  11      499.00      510.05     69.67 o 
 -10   3  11       18.68       15.85     62.57 o 
  -9   3  11      121.39      156.54     67.81 o 
  -8   3  11       23.80       15.32     59.49 o 
  -7   3  11      782.43      763.84     95.41 o 
  -6   3  11     1078.56     1101.99    101.07 o 
  -5   3  11      632.09      534.54     93.11 o 
  -4   3  11      241.95      390.72     95.44 o 
  -3   3  11        0.25       40.84     81.25 o 
  -2   3  11      418.49      448.93     77.16 o 
  -1   3  11     1916.89     2049.54    133.02 o 
   0   3  11        0.01      -53.27     89.50 o 
   1   3  11      935.58     1016.34    119.32 o 
   2   3  11       10.97        6.88     86.61 o 
   3   3  11      460.25      555.27    100.59 o 
   4   3  11      903.22      894.18    105.49 o 
   5   3  11        2.21      -24.16     96.89 o 
   6   3  11        1.61       18.37    102.49 o 
 -16   4  11       82.13      112.63     93.64 o 
 -15   4  11       33.42       59.07    110.28 o 
 -14   4  11      170.23       67.24    116.00 o 
 -13   4  11      245.27      290.51    105.21 o 
 -12   4  11       72.70       77.48    102.30 o 
 -11   4  11       11.70      -15.86    109.61 o 
 -10   4  11      195.06      182.47     96.04 o 
  -9   4  11      470.86      569.16     76.10 o 
  -8   4  11      744.16      673.52     65.00 o 
  -7   4  11       89.29       82.00     79.98 o 
  -6   4  11        0.38       -7.22     77.81 o 
  -5   4  11      554.41      501.29     88.00 o 
  -4   4  11      422.11      453.10     91.97 o 
  -3   4  11       40.91       23.26     83.40 o 
  -2   4  11       67.39      114.62     89.46 o 
  -1   4  11       85.55      141.94     86.12 o 
   0   4  11      104.58      121.64     70.47 o 
   1   4  11      125.56       38.69     97.77 o 
   2   4  11        4.00       52.06    142.23 o 
   3   4  11       16.00      -25.25     90.43 o 
   4   4  11      205.48      190.93     98.08 o 
   5   4  11       33.74       54.51    131.71 o 
 -14   5  11      111.93      108.06    103.11 o 
 -13   5  11      119.44       98.56     96.69 o 
 -12   5  11       12.25      -35.38     87.65 o 
 -11   5  11      286.42      250.87     95.97 o 
 -10   5  11       57.29       27.16     96.47 o 
  -9   5  11       20.80       -7.81    106.39 o 
  -8   5  11      115.56       34.30     76.57 o 
  -7   5  11      485.46      480.40     83.29 o 
  -6   5  11      501.19      652.05     89.75 o 
  -5   5  11        9.74       34.40     84.29 o 
  -4   5  11      205.42      352.81    103.61 o 
  -3   5  11       23.72      -39.89     84.86 o 
  -2   5  11        1.22      -19.86     54.60 o 
  -1   5  11       19.12        8.96     54.36 o 
   0   5  11      306.02      260.65     88.93 o 
   1   5  11      173.56      171.54     86.01 o 
   2   5  11      336.17      307.77     87.45 o 
   3   5  11      502.02      611.77     89.54 o 
   4   5  11        2.67      -62.15    129.11 o 
 -13   6  11        2.45      -18.43    124.28 o 
 -12   6  11      180.58      132.52    121.69 o 
 -11   6  11      118.16       74.20    112.15 o 
 -10   6  11        2.31      -22.22     97.13 o 
  -9   6  11       54.88       17.88     90.31 o 
  -8   6  11       76.91      117.17    100.76 o 
  -7   6  11        7.53       32.82    104.90 o 
  -6   6  11        0.39        0.38    106.26 o 
  -5   6  11       30.87       58.82     64.78 o 
  -4   6  11      124.33       87.03     72.53 o 
  -3   6  11       69.50       52.55     54.65 o 
  -2   6  11        5.46       -1.35     56.64 o 
  -1   6  11      177.87      138.64     60.49 o 
   0   6  11       61.58       18.40     78.09 o 
   1   6  11      120.20      132.52     74.55 o 
   2   6  11       99.38       81.69     78.08 o 
  -9   7  11        1.35      -59.50    121.90 o 
  -8   7  11      124.76       74.19     89.22 o 
  -7   7  11       83.78       13.32    107.75 o 
  -6   7  11       33.55       29.88     91.25 o 
  -5   7  11       91.87       42.05    104.17 o 
  -4   7  11       53.23      143.97     87.05 o 
  -3   7  11       76.36       95.61     72.56 o 
  -2   7  11       74.09       95.33     57.58 o 
  -1   7  11       73.30       47.31     55.87 o 
 -17   0  12     1969.82     1977.91    166.88 o 
 -16   0  12       76.07      157.14    101.55 o 
 -15   0  12      902.54     1004.05    119.57 o 
 -14   0  12       15.33       92.25     94.40 o 
 -13   0  12      110.41      139.76     87.89 o 
 -12   0  12       44.64       53.34     89.77 o 
 -11   0  12        5.32      -31.89    105.84 o 
 -10   0  12      377.40      352.15    108.84 o 
  -9   0  12      326.80      296.12    120.44 o 
  -8   0  12        3.58      -22.70    102.82 o 
  -7   0  12      206.43      231.86    104.02 o 
  -6   0  12      103.47      132.53     79.24 o 
  -5   0  12      417.07      491.50    157.70 o 
  -4   0  12      987.76      835.18    166.57 o 
  -3   0  12     1066.27     1015.68    182.35 o 
  -2   0  12      117.91      220.44    159.89 o 
  -1   0  12      926.80      707.52    162.28 o 
   0   0  12      266.58      353.67    146.39 o 
   1   0  12       71.39       46.39    105.74 o 
   2   0  12      653.96      769.13    133.57 o 
   3   0  12      227.23      285.82    147.15 o 
   4   0  12      209.81      185.15    137.81 o 
   5   0  12      509.06      452.18    166.01 o 
   6   0  12       41.28       46.57    159.19 o 
 -17   1  12       42.97       11.32     65.23 o 
 -16   1  12       21.62       37.97     60.88 o 
 -15   1  12       83.36       71.68     63.74 o 
 -14   1  12        0.08       17.07     59.17 o 
 -13   1  12       43.71       51.66     56.75 o 
 -12   1  12       33.32       57.42     58.79 o 
 -11   1  12       92.88       49.26     69.84 o 
 -10   1  12       45.68       70.39     77.36 o 
  -9   1  12       42.84       10.87     75.27 o 
  -8   1  12      217.50      156.11     86.38 o 
  -7   1  12       95.87      142.67     70.80 o 
  -6   1  12      559.26      583.29    124.72 o 
  -5   1  12      892.08      854.02     88.75 o 
  -4   1  12       89.07       88.63     97.74 o 
  -3   1  12       84.86       25.54    100.28 o 
  -2   1  12       14.21       12.72     96.59 o 
  -1   1  12      358.77      411.61     94.65 o 
   0   1  12        0.14        9.77    106.91 o 
   1   1  12      137.44      207.52     99.97 o 
   2   1  12        4.12       67.96     94.96 o 
   3   1  12       12.71       56.34     96.05 o 
   4   1  12       40.28       -8.31    102.71 o 
   5   1  12      204.51      275.01    106.70 o 
   6   1  12      222.47      270.10    103.57 o 
 -17   2  12      180.02      180.71     98.05 o 
 -16   2  12      155.91      168.26    120.28 o 
 -15   2  12      494.98      360.32    112.62 o 
 -14   2  12       80.04       94.08     59.15 o 
 -13   2  12      180.06      188.15     62.16 o 
 -12   2  12      111.81       69.39     85.07 o 
 -11   2  12      248.06      255.38     76.91 o 
 -10   2  12       11.11       17.42     74.53 o 
  -9   2  12       62.11      160.82     96.17 o 
  -8   2  12      103.54      139.51     74.31 o 
  -7   2  12        2.07       39.33     99.16 o 
  -6   2  12      218.58      245.68     91.56 o 
  -5   2  12       32.56      108.67     93.97 o 
  -4   2  12       20.14       73.60     76.11 o 
  -3   2  12        2.20       10.34     97.60 o 
  -2   2  12      140.17      237.11    102.04 o 
  -1   2  12      507.06      528.78    103.68 o 
   0   2  12       91.35      126.03    102.28 o 
   1   2  12       24.05       33.69     96.80 o 
   2   2  12      388.34      511.42    109.07 o 
   3   2  12      262.43      296.97     86.29 o 
   4   2  12       54.89       94.38    101.16 o 
   5   2  12       17.39       34.21     91.67 o 
 -16   3  12       28.27       21.60     95.86 o 
 -15   3  12        0.16      -14.48    107.47 o 
 -14   3  12      161.29      182.34    113.39 o 
 -13   3  12       39.08       50.14    101.84 o 
 -12   3  12        0.10       41.37     63.35 o 
 -11   3  12      179.26      152.77     67.10 o 
 -10   3  12      441.20      495.17     76.36 o 
  -9   3  12       33.75       33.80     85.61 o 
  -8   3  12       12.79       42.60     56.38 o 
  -7   3  12       37.05      -19.59     93.92 o 
  -6   3  12       17.27       33.90     90.96 o 
  -5   3  12      109.22       70.81     82.47 o 
  -4   3  12      136.40      170.92     89.35 o 
  -3   3  12       69.92      191.92     92.56 o 
  -2   3  12       22.77       27.26     75.66 o 
  -1   3  12      274.14      319.96     93.68 o 
   0   3  12       18.98       27.74    105.67 o 
   1   3  12      104.32       81.25    100.97 o 
   2   3  12       89.45      109.43    102.05 o 
   3   3  12       74.08       96.78     94.76 o 
   4   3  12       47.85       -9.62    111.24 o 
 -15   4  12        0.19      -28.73     93.30 o 
 -14   4  12      899.92     1051.85    141.35 o 
 -13   4  12      309.98      282.76    124.19 o 
 -12   4  12       26.81        8.16    110.12 o 
 -11   4  12        2.89       14.33     87.07 o 
 -10   4  12       14.43       62.54    101.69 o 
  -9   4  12       65.93      108.70     69.82 o 
  -8   4  12       15.59       62.36     63.41 o 
  -7   4  12        9.30      -20.37     72.16 o 
  -6   4  12      146.34      147.10     83.57 o 
  -5   4  12      199.60      177.44     85.12 o 
  -4   4  12       25.88       97.01     74.31 o 
  -3   4  12        2.89       32.14     80.54 o 
  -2   4  12      145.20      108.06     95.59 o 
  -1   4  12      427.24      510.57     88.77 o 
   0   4  12       10.27       57.21     81.43 o 
   1   4  12      887.60      875.43    118.70 o 
   2   4  12       13.42      -42.15     93.64 o 
   3   4  12      332.54      181.31    108.79 o 
 -13   5  12       56.28       83.54    117.14 o 
 -12   5  12      116.35      129.49    120.23 o 
 -11   5  12        0.73       30.95    110.24 o 
 -10   5  12       37.82       19.87    110.53 o 
  -9   5  12      244.97      248.21    119.23 o 
  -8   5  12       48.41       62.17     75.07 o 
  -7   5  12       57.18       56.30     74.53 o 
  -6   5  12       10.39       20.39     85.42 o 
  -5   5  12       15.13       12.01     80.72 o 
  -4   5  12       82.83       99.72     80.76 o 
  -3   5  12       11.91       23.57     90.27 o 
  -2   5  12      107.11       33.90     80.69 o 
  -1   5  12      166.56      227.97     86.74 o 
   0   5  12      236.94      211.81     97.89 o 
   1   5  12      900.79      905.10    114.68 o 
   2   5  12      130.60      102.94    110.52 o 
 -11   6  12      155.62      159.33    130.14 o 
 -10   6  12        0.11       -9.51    107.63 o 
  -9   6  12        9.52       12.60     95.30 o 
  -8   6  12      233.85      390.25    118.15 o 
  -7   6  12      217.40      179.53    114.54 o 
  -6   6  12        1.63       31.37     93.74 o 
  -5   6  12        3.71       64.15     77.31 o 
  -4   6  12        0.94       31.98     80.43 o 
  -3   6  12       48.07       96.61     75.59 o 
  -2   6  12        0.71      -27.59     70.67 o 
  -1   6  12      245.09      251.44     97.23 o 
 -16   1  13        9.77      -43.05     66.69 o 
 -15   1  13       56.66       92.09     70.29 o 
 -14   1  13       23.35        7.03     61.45 o 
 -13   1  13      290.46      248.10     72.93 o 
 -12   1  13      785.84      779.36     85.40 o 
 -11   1  13      120.56       58.49     76.26 o 
 -10   1  13     1005.37      955.34     89.28 o 
  -9   1  13       26.48        0.17     77.62 o 
  -8   1  13      149.91      117.50     87.89 o 
  -7   1  13       11.01       74.57     70.56 o 
  -6   1  13      535.31      598.13    110.75 o 
  -5   1  13       19.57       73.10     84.79 o 
  -4   1  13       55.63      137.76    107.31 o 
  -3   1  13      167.77      139.04    112.00 o 
  -2   1  13        1.86       41.41    113.44 o 
  -1   1  13       30.70       61.75     90.00 o 
   0   1  13      124.73      258.72     95.64 o 
   1   1  13       97.83      144.87     91.61 o 
   2   1  13      248.04      268.02     90.42 o 
   3   1  13      363.10      542.65    122.85 o 
   4   1  13        0.19       69.12     96.50 o 
 -16   2  13      182.86       97.19    101.01 o 
 -15   2  13      127.44       85.32    108.45 o 
 -14   2  13      111.90       81.57     69.88 o 
 -13   2  13      167.65      216.55     64.33 o 
 -12   2  13      148.76      165.22     73.69 o 
 -11   2  13       22.99       24.16     67.89 o 
 -10   2  13        0.01       26.26     70.45 o 
  -9   2  13       39.30       55.51     82.52 o 
  -8   2  13       22.83       65.62     67.46 o 
  -7   2  13       66.42       41.18     95.66 o 
  -6   2  13       50.86       44.92     88.62 o 
  -5   2  13      205.68      304.46    101.46 o 
  -4   2  13      244.55      410.79     88.26 o 
  -3   2  13       40.51       18.54    113.80 o 
  -2   2  13      106.25      158.54    101.47 o 
  -1   2  13      368.29      523.22    115.24 o 
   0   2  13       40.24      150.37     93.21 o 
   1   2  13       65.96       58.46     99.68 o 
   2   2  13      176.26      197.65    118.69 o 
   3   2  13       88.19       91.02     92.57 o 
 -15   3  13       12.75       60.21    114.06 o 
 -14   3  13      613.08      710.88    115.69 o 
 -13   3  13       74.74      195.11    118.00 o 
 -12   3  13      171.59      115.39     65.56 o 
 -11   3  13       13.13       19.01     63.59 o 
 -10   3  13       65.42      107.57     69.03 o 
  -9   3  13      403.21      336.51     76.96 o 
  -8   3  13      232.82      238.58     71.00 o 
  -7   3  13       33.16      -24.14     94.90 o 
  -6   3  13       17.24      -28.14     87.24 o 
  -5   3  13       44.53      151.34    103.39 o 
  -4   3  13      457.62      552.13    105.55 o 
  -3   3  13       12.21       79.99     84.99 o 
  -2   3  13       14.90       74.85     78.52 o 
  -1   3  13      560.93      554.44    104.37 o 
   0   3  13       45.48       60.20    100.46 o 
   1   3  13      389.98      536.67    106.97 o 
   2   3  13       13.08       41.85    112.36 o 
 -14   4  13       25.61      -49.54    127.31 o 
 -13   4  13      125.55       69.58    117.38 o 
 -12   4  13      121.71       94.14    112.90 o 
 -11   4  13      198.69      291.06    103.24 o 
 -10   4  13      165.22      153.46     88.79 o 
  -9   4  13       10.46       -1.67     66.44 o 
  -8   4  13       56.32       70.53     66.31 o 
  -7   4  13       14.77       19.44     87.22 o 
  -6   4  13       99.93      145.92     85.93 o 
  -5   4  13       85.28       67.14     84.53 o 
  -4   4  13       59.57       99.92     97.71 o 
  -3   4  13       12.81       99.30     89.77 o 
  -2   4  13       25.49       31.84     90.90 o 
  -1   4  13       21.06        6.35     88.13 o 
   0   4  13       68.92      108.28     74.67 o 
   1   4  13       11.25       90.50    101.42 o 
 -11   5  13       35.89       76.95    104.78 o 
 -10   5  13        7.32       66.92    107.01 o 
  -9   5  13      357.64      387.95    110.65 o 
  -8   5  13        3.72       17.16     75.56 o 
  -7   5  13       72.17       94.56     90.21 o 
  -6   5  13       12.33       -4.87     97.70 o 
  -5   5  13        6.15        2.40     78.65 o 
  -4   5  13        1.72        9.74     94.41 o 
  -3   5  13      139.15      191.85     87.76 o 
  -2   5  13      109.19      199.63     95.54 o 
  -1   5  13      243.10      304.74    105.01 o 
 -15   0  14      755.32      691.57    115.74 o 
 -14   0  14        3.93       59.05     80.38 o 
 -13   0  14       92.43      139.19     84.41 o 
 -12   0  14      216.00      201.06    103.81 o 
 -11   0  14        3.87       -5.61    102.91 o 
 -10   0  14      297.85      198.97    120.79 o 
  -9   0  14        0.38        8.03    120.08 o 
  -8   0  14       78.51       39.87     95.45 o 
  -7   0  14      307.55      450.62    139.14 o 
  -6   0  14       39.52       62.18     96.99 o 
  -5   0  14      281.13      276.05    153.91 o 
  -4   0  14      132.21      218.34    170.17 o 
  -3   0  14      321.73      487.66    176.87 o 
  -2   0  14      167.15      220.76    168.62 o 
  -1   0  14      600.32      544.75    145.24 o 
   0   0  14      728.23      931.42    157.20 o 
   1   0  14       22.79      128.26    153.57 o 
   2   0  14        0.05       43.87    166.91 o 
 -15   1  14      193.52      198.85     75.27 o 
 -14   1  14        5.36      -22.95     69.65 o 
 -13   1  14      218.87      227.48     71.83 o 
 -12   1  14      531.26      475.03     84.04 o 
 -11   1  14      165.03      163.83     83.52 o 
 -10   1  14       89.77       53.64     73.11 o 
  -9   1  14      278.29      164.76     84.87 o 
  -8   1  14      246.29      319.83     86.06 o 
  -7   1  14      290.33      314.51     81.66 o 
  -6   1  14       15.31       -8.45     99.33 o 
  -5   1  14        4.49       39.39     85.91 o 
  -4   1  14        2.69       47.88    104.73 o 
  -3   1  14        1.08       17.37    118.42 o 
  -2   1  14        2.33        8.60    100.91 o 
  -1   1  14        6.26       45.85    104.93 o 
   0   1  14       75.12      114.74    104.01 o 
   1   1  14       56.27       89.37    100.67 o 
 -14   2  14      390.97      449.10     81.47 o 
 -13   2  14      213.03      311.26     77.36 o 
 -12   2  14      102.19      108.46     69.05 o 
 -11   2  14       75.35       45.52     77.69 o 
 -10   2  14       30.25       13.19     78.05 o 
  -9   2  14      124.77      145.51     83.72 o 
  -8   2  14      121.16      132.15     74.90 o 
  -7   2  14      272.34      307.12     96.23 o 
  -6   2  14        0.41        6.40     91.56 o 
  -5   2  14        0.17       41.41    103.47 o 
  -4   2  14       37.56      107.64     83.78 o 
  -3   2  14      108.18      112.05    102.03 o 
  -2   2  14      130.15      149.65    102.42 o 
  -1   2  14       25.68      140.76    111.48 o 
   0   2  14       53.73      226.44    116.89 o 
   1   2  14      160.12      173.39    106.49 o 
 -13   3  14      155.53      200.92    113.95 o 
 -12   3  14      275.12      419.87    133.78 o 
 -11   3  14      148.33      102.35     75.58 o 
 -10   3  14        1.51       48.45     96.90 o 
  -9   3  14       56.88       54.31     71.60 o 
  -8   3  14      474.02      535.03     75.37 o 
  -7   3  14        2.80       18.44     84.00 o 
  -6   3  14      102.12      127.19     89.41 o 
  -5   3  14      113.99       91.45    101.30 o 
  -4   3  14       36.64       46.30    101.00 o 
  -3   3  14       50.37      123.49     90.53 o 
  -2   3  14       74.02      191.02     83.65 o 
  -1   3  14        0.36      110.73    153.32 o 
   0   3  14       24.54       10.90    118.50 o 
 -11   4  14       11.72      136.58    121.56 o 
 -10   4  14       35.11       67.83    117.32 o 
  -9   4  14      104.62      166.37    125.70 o 
  -8   4  14      112.10       97.40     71.68 o 
  -7   4  14        2.29       34.92     90.76 o 
  -6   4  14        6.08       15.67    103.57 o 
  -5   4  14       20.46       21.15     96.56 o 
  -4   4  14      568.99      735.83    111.96 o 
  -3   4  14      122.98      253.39     99.39 o 
  -2   4  14       45.36      147.12     92.99 o 
 -13   1  15       13.02       -7.99     75.77 o 
 -12   1  15       60.52        5.49     74.60 o 
 -11   1  15      389.04      250.02     93.93 o 
 -10   1  15     1102.40     1103.90    111.65 o 
  -9   1  15       27.10       54.68     73.98 o 
  -8   1  15      417.66      621.64    104.43 o 
  -7   1  15       23.94       98.57     74.76 o 
  -6   1  15        1.03       60.06     90.48 o 
  -5   1  15      147.69      143.12     82.08 o 
  -4   1  15       57.24      116.23    125.66 o 
  -3   1  15       11.66       -8.65    114.40 o 
  -2   1  15      103.02      157.12    106.79 o 
 -12   2  15       38.72       37.79     75.18 o 
 -11   2  15      128.60       95.42     84.67 o 
 -10   2  15      140.58      181.62     77.61 o 
  -9   2  15        1.84       -1.08     75.94 o 
  -8   2  15      153.84      181.31     85.69 o 
  -7   2  15      584.17      654.41     82.85 o 
  -6   2  15      136.52      122.53    106.61 o 
  -5   2  15       91.25      197.12    112.30 o 
  -4   2  15       37.32       60.77     96.90 o 
  -3   2  15      345.07      494.44     99.43 o 
 -10   3  15        2.62      -42.58     83.74 o 
  -9   3  15      536.24      533.50     97.99 o 
  -8   3  15      178.24      229.45     76.98 o 
  -7   3  15      251.09      182.62     96.44 o 
  -6   3  15       93.29       67.42     86.64 o 
  -5   3  15        7.14        1.23     97.36 o 
  -4   3  15       59.85      185.06    102.55 o 
                                                 
